# Supplementary material for: Prognostic value of platelet count-related ratios on admission in patients with pyogenic liver abscess
Source: BMC Infect Dis. 2022 Jul 21;22:636. doi: 10.1186/s12879-022-07613-x (PMC9306147; doi:10.1186/s12879-022-07613-x)
Supplement: Supplementary file 1 — Additional file 1. The original data presented in the study are included in the Supplementary Information. [file 12879_2022_7613_MOESM1_ESM.xlsx]

## Sheet: Sheet1
No.	gender	age	Pathogen	hypertension	Diabetes	Fatty liver	Cholelithiasis	Viral hepatitis	Cardiovascular diseases	Chronic renal insufficiency	Hepatic dysfunction	Gastrointestinal surgery history	sepsis	septic shock	ICU admission	Malignancy	death	Fever	Abdominal pain	Nausea	Vomiting	Frailty	Diarrhea	Hospital length of stay	WBC	HB	PLT	Neu%	Neu	Ly	Cr	BUN	ALT	ALP	TBIL	ALB	TBA	weight	height	Left lobe	Right lobe	Multiple lesions	BMI	hospital stays>21	CRP	FIB	CPR	NLPR	NLR
2	1	51	kpn	0	0	0	0	0	0	0	0	0	0	0	0	0	0	1	1	0	0	0	0	11	9.9	98	287	83.7	8.3	1.2	73	5.9	45	118	18.6	26.3	12.8	71.9	165	0	0	1	26	0	187.9	12.85	0.654704	2.40999	6.91667
3	1	56	kpn	1	0	0	0	0	0	0	0	0	0	0	0	0	0	1	0	0	0	1	0	15	14.1	113	344	83.2	11.7	0.8	81	5.01	140	179	15.8	35.7	6	80	177	0	1	0	26	0	216	9.99	0.627907	4.25145	14.625
4	1	60	kpn	0	0	0	0	0	0	0	0	0	0	0	0	0	0	1	1	0	0	0	0	5	10.8	122	87	81	8.7	0.8	53	4.94	88	291	20.8	27.8	24.9	66.6	168	0	1	0	24	0	171	7.14	1.96552	12.5	10.875
5	2	82	kpn	1	0	0	1	0	1	0	0	1	1	1	0	0	0	1	1	0	0	0	0	33	15.6	123	135	88	13.7	1.2	51	5.42	20	178	13.9	23.1	1.1	50	153	0	1	0	21	1	204	6.16	1.51111	8.45679	11.4167
6	2	60	kpn	1	0	0	0	0	0	1	1	0	1	1	1	0	1	1	1	1	1	1	0	4	12.6	118	95	86	10.8	0.8	107	8.37	195	225	29	18.9	14.1	70	155	1	0	0	29	0	136	8.34	1.43158	14.2105	13.5
7	1	71	kpn	0	0	0	0	0	0	0	0	0	0	0	0	0	0	1	1	0	0	0	0	11	18.6	125	253	92.8	17.3	0.8	53	3.46	27	300	24.4	23.2	9	66.4	160	0	0	1	26	0	50.1	4.43	0.198024	8.54743	21.625
8	2	53	kpn	0	1	0	0	0	0	0	0	0	0	0	0	0	0	1	1	0	0	0	0	24	10.4	81	240	82.5	8.6	1.2	131	11.4	48	360	7.9	26.3	1.1	#NULL!	#NULL!	1	0	0	#NULL!	1	130.8	5.85	0.545	2.98611	7.16667
9	1	61	kpn	1	1	0	0	0	0	0	0	0	1	0	1	0	1	1	0	0	0	0	0	20	11.1	113	124	89.6	9.9	1	77	8.42	23	127	37.6	25.1	2.8	#NULL!	#NULL!	0	0	1	#NULL!	0	113.1	5.08	0.912097	7.98387	9.9
10	1	52	kpn	0	0	0	0	0	0	0	0	0	0	0	0	0	0	1	0	0	0	0	0	5	5.9	120	148	59.6	3.5	1.5	58	4.28	15	166	3.3	35.8	2.8	66	178	0	1	0	21	0	50.1	6.03	0.338514	1.57658	2.33333
11	1	70	kpn	0	0	0	0	0	0	1	1	0	1	0	0	0	0	1	0	0	0	1	0	14	11.8	125	146	90.8	10.7	0.6	89	8.7	93	90	59.8	33	24	#NULL!	#NULL!	0	1	0	#NULL!	0	168.8	6.37	1.15616	12.2146	17.8333
12	2	58	kpn	0	1	0	0	0	0	0	0	0	1	0	1	0	0	1	0	0	0	0	0	29	10.3	135	134	90.8	9.4	0.9	36	2.26	61	100	10.7	29	20.1	#NULL!	#NULL!	0	0	1	#NULL!	1	137.7	4.89	1.02761	7.79436	10.4444
13	2	72	kpn	1	1	0	0	0	0	0	0	0	0	0	0	0	0	1	0	0	0	0	0	7	10	78	150	86.7	8.7	1	44	5.98	77	252	10	25.9	3.9	46	163	0	0	1	17	0	190.9	5.27	1.27267	5.8	8.7
14	1	86	kpn，Enterococcus	1	1	0	0	0	1	0	0	0	0	0	0	0	0	1	0	0	0	0	0	14	10.5	119	282	68.1	7.2	1.9	66	3.99	40	121	8.3	28.5	4.7	#NULL!	#NULL!	0	0	1	#NULL!	0	120	7.24	0.425532	1.34379	3.78947
15	2	62	kpn	1	0	0	0	0	0	0	0	1	0	0	0	0	0	1	0	1	1	0	0	9	11.8	110	104	85	10.03	0.59	115	10.98	485	262	35.6	28.8	107.7	69	167	0	1	0	25	0	50.1	6.76	0.481731	16.3462	17
16	2	57	kpn	1	0	0	0	0	0	0	0	0	0	0	0	0	0	1	0	0	0	0	0	23	10.8	120	361	74.1	8	1.9	60	3.03	20	168	8.7	38.3	2.2	56	157	0	1	0	23	1	45.6	7.6	0.126316	1.16635	4.21053
17	2	62	kpn	1	1	0	1	0	0	0	0	0	0	0	0	0	0	1	0	0	0	0	0	12	17.1	78	292	83.4	14.3	1.8	49	2.21	77	277	14.3	19	3.2	49	150	0	1	0	22	0	169	6.56	0.578767	2.7207	7.94444
18	1	66	kpn	0	0	1	0	1	0	1	1	0	1	0	1	0	0	1	0	0	0	1	0	34	11.6	127	65	92	10.7	0.6	235	14.09	95	100	67.2	26.5	9.3	#NULL!	#NULL!	1	0	0	#NULL!	1	300	7.7	4.61538	27.4359	17.8333
19	2	71	kpn	1	0	1	0	0	1	0	0	0	0	0	0	0	0	1	1	0	0	0	0	7	9.5	116	274	67.5	6.4	2.2	81	4.32	19	88	11	33.4	3.3	47	150	1	0	0	21	0	78.2	8.5	0.285401	1.06171	2.90909
20	2	75	kpn	1	0	0	0	1	0	1	0	0	0	0	0	0	0	1	0	1	1	0	0	15	10.4	117	106	92.7	9.6	0.5	74	3.41	14	95	7.6	30.4	4.7	60	156	1	0	0	25	0	83.4	6.43	0.786792	18.1132	19.2
21	1	27	kpn	0	0	0	0	0	0	0	0	0	0	0	0	0	0	1	1	0	0	0	0	7	9	134	179	77	6.9	0.7	#NULL!	0	62	116	13.5	40.5	18.4	#NULL!	#NULL!	0	1	0	#NULL!	0	195.4	7.11	1.09162	5.50678	9.85714
22	1	54	kpn	0	1	1	0	0	0	0	0	0	0	0	0	0	0	1	0	0	0	0	0	9	13.5	130	135	90.5	12.2	0.5	74	5.02	76	98	51.7	39.2	7.3	80	175	0	1	0	26	0	208.9	6.88	1.54741	18.0741	24.4
23	1	39	kpn	0	0	1	0	0	0	0	0	0	0	0	0	0	0	1	0	0	0	0	0	10	20.5	148	161	93.2	19.1	0.6	76	5.78	53	85	16.4	34	10.9	90	170	1	0	0	31	0	159.5	5.69	0.990683	19.7723	31.8333
24	1	51	kpn	0	1	0	0	0	0	0	1	0	1	1	0	0	0	1	0	0	0	1	0	19	5.2	136	158	88.5	4.6	0.6	46	4.27	17	161	14.3	27.6	2.4	#NULL!	#NULL!	0	1	0	#NULL!	0	151	7.46	0.955696	4.85232	7.66667
25	2	54	kpn	1	0	1	0	0	0	0	1	0	1	1	0	0	0	1	0	1	1	1	0	17	16.7	108	85	87.1	14.5	0.6	83	9.52	147	244	22.4	28.8	19.6	#NULL!	#NULL!	0	1	0	#NULL!	0	347.5	10.46	4.08824	28.4314	24.1667
26	1	70	kpn	1	1	0	1	1	0	0	0	0	0	0	0	0	0	1	1	0	0	0	0	11	18.9	124	260	89	16.8	1.1	77	4.85	16	147	20.4	28.2	11.3	43	170	0	1	0	15	0	111	4.74	0.426923	5.87413	15.2727
27	2	62	kpn	1	1	0	1	0	1	0	0	0	0	0	0	0	0	1	0	0	0	0	0	28	14.4	101	321	86.6	12.5	1.6	49	4.04	41	163	6.4	29.4	5.3	54	160	0	1	0	21	1	179	8.28	0.557632	2.4338	7.8125
28	1	54	kpn	1	1	0	0	0	0	0	0	0	0	0	0	0	0	1	0	0	0	1	0	10	5.5	89	199	69.6	3.8	1.2	51	5.23	53	156	10.3	21.7	3.1	#NULL!	#NULL!	0	0	1	#NULL!	0	116.3	5.13	0.584422	1.59129	3.16667
29	1	37	kpn	0	0	1	1	0	0	0	0	0	0	0	0	0	0	1	0	1	0	0	0	12	14.3	142	196	87.9	12.6	0.8	87	5.01	72	105	50.4	43.2	19.8	89	175	1	0	0	29	0	43	7.9	0.219388	8.03571	15.75
30	1	42	kpn	0	1	0	0	1	0	0	0	0	0	0	0	0	0	1	0	0	0	0	0	5	12.9	108	239	84.3	10.9	1.4	47	3.31	33	236	10.7	19.8	2	82	173	0	1	0	27	0	50.1	5.37	0.209623	3.25762	7.78571
31	1	66	kpn	1	1	0	0	0	1	0	0	1	0	0	0	0	0	1	0	0	0	0	0	8	10.9	120	221	75.6	8.2	1.5	66	3.81	40	223	32.3	26.8	2.9	75.8	170	0	1	0	26	0	171.6	8.07	0.776471	2.47361	5.46667
32	1	56	kpn	0	1	0	0	0	0	0	0	0	0	0	0	0	0	1	1	0	0	0	0	10	8.4	136	321	88	7.39	0.92	84	6.06	51	483	7.4	33	5.4	61.7	167	0	1	0	22	0	50.1	8.78	0.156075	2.50237	8.03261
33	1	59	kpn	1	0	0	0	0	0	1	0	0	1	0	0	0	0	1	0	0	0	0	0	27	11.8	114	81	85.7	10.1	1	108	9.45	93	167	36.8	30.6	13.1	87	178	0	0	1	27	1	241	5.68	2.97531	12.4691	10.1
34	1	74	kpn，Enterococcus	1	0	0	0	0	0	0	1	0	1	0	0	0	0	1	0	0	0	0	0	22	16.6	139	173	87.6	14.5	0.7	78	9.53	43	187	13.4	25.1	12.7	#NULL!	#NULL!	0	0	1	#NULL!	1	169.7	4.74	0.980925	11.9736	20.7143
35	1	27	kpn	0	0	0	0	0	0	0	0	0	0	0	0	0	0	1	1	0	0	0	0	12	6	164	176	76	4.6	0.8	71	4.96	20	64	10.1	40.6	5.9	80	173	0	1	0	27	0	28.6	5.44	0.1625	3.26704	5.75
36	1	74	kpn	1	1	0	0	0	1	0	0	0	0	0	0	0	0	1	1	0	0	0	0	16	13.2	152	89	89.7	11.8	0.5	95	9.19	162	166	17.1	36.6	4.5	72	172	0	1	0	24	0	425	8.59	4.77528	26.5169	23.6
37	1	58	kpn	0	0	0	1	1	1	0	0	1	0	0	0	0	0	0	1	0	0	0	0	19	16.1	89	218	89.3	14.4	1.1	60	4.16	1	211	18.8	22.2	6.1	56	172	1	0	0	19	0	254	5.48	1.16514	6.005	13.0909
38	1	60	kpn	1	1	0	0	0	0	0	0	0	0	0	0	0	0	1	0	0	0	1	0	18	10.6	120	185	77.5	7.4	1.4	59	3.72	68	186	7.4	27.8	2.1	80	168	0	1	0	28	0	122	10.24	0.659459	2.85714	5.28571
39	1	65	kpn	0	1	0	0	0	0	0	0	0	0	0	0	0	0	1	1	0	0	0	0	9	16	133	139	85.7	13.7	1.2	57	7.79	105	405	19.8	33.1	7.7	61	168	1	0	0	22	0	50.1	8.51	0.360432	8.21343	11.4167
40	1	58	kpn	0	0	0	0	0	0	0	0	0	0	0	0	0	0	1	1	0	0	0	0	16	14.2	106	205	81	11.5	1.6	50	2.93	78	144	15.9	24.2	3.3	65	173	0	1	0	22	0	74.1	5.96	0.361463	3.5061	7.1875
41	2	61	kpn	1	0	0	0	0	0	0	0	0	0	0	0	0	0	1	0	0	0	0	0	13	23.1	102	188	76.3	19.3	2	55	6.04	17	83	24.1	38.4	4.3	60	162	0	1	0	23	0	120.1	6.01	0.63883	5.13298	9.65
42	2	65	kpn	0	1	0	1	0	1	0	1	0	1	0	0	0	0	1	0	0	0	0	0	22	14.4	123	141	91.3	13.1	0.6	124	14.42	69	263	31.8	33.2	13.3	62.5	155	0	1	0	26	1	425	9.35	3.01418	15.4846	21.8333
43	2	54	kpn	0	0	1	0	0	0	0	0	0	0	0	0	0	0	1	1	0	0	0	0	10	12.7	109	115	84.1	10.7	1.2	63	10.31	161	131	7.7	31.2	1.8	55	160	0	1	0	21	0	315.6	8.97	2.74435	7.75362	8.91667
44	2	50	kpn	0	0	0	0	1	1	1	0	0	1	1	1	0	0	1	0	1	1	0	0	24	21.5	120	85	96.3	20.7	0.5	31	4.19	320	177	83.2	27.3	11.3	#NULL!	#NULL!	0	1	0	#NULL!	1	176.7	6.51	2.07882	48.7059	41.4
45	1	88	kpn	1	1	1	1	0	0	0	1	0	1	0	0	0	0	1	0	1	1	0	0	29	20.7	130	138	87.2	18.1	0.7	92	5.87	116	78	32.8	36	28.1	80	170	0	1	0	28	1	313.9	7.95	2.27464	18.7371	25.8571
46	1	53	kpn	0	1	0	0	0	0	0	0	0	0	0	0	0	0	1	1	0	0	0	0	9	14	151	248	79.1	11.1	2.2	68	4.29	61	193	18.3	33.2	5.9	66.8	168	0	1	0	24	0	137	8.37	0.552419	2.03446	5.04545
47	2	69	kpn	0	1	0	1	0	0	0	0	0	0	0	0	0	0	1	0	0	0	0	0	19	16.7	108	217	88.2	14.7	1	67	4.22	219	246	26.9	29	10.6	65	164	1	0	0	24	0	151	6.01	0.695853	6.77419	14.7
48	1	56	kpn	0	1	0	0	1	0	0	0	0	0	0	0	0	0	1	0	0	0	0	0	18	13.7	119	279	80.8	11.1	1.5	85	4.64	82	271	13.4	33.3	12.6	75	175	1	0	0	24	0	235.9	8.3	0.84552	2.65233	7.4
49	1	53	kpn，Streptococcus	0	1	0	0	1	0	0	0	0	0	0	0	0	0	1	1	0	0	0	0	7	10.6	121	339	93.6	10.5	0.4	75	7.29	43	136	4.8	34.7	3.6	69	175	0	1	0	23	0	122.5	5.68	0.361357	7.74336	26.25
50	2	63	kpn	0	0	0	0	0	0	0	0	0	0	0	0	0	0	1	1	1	1	0	0	8	9.6	108	132	87.1	8.4	0.6	63	2.5	107	202	15.3	34.2	5.5	50	155	0	0	1	21	0	163	8	1.23485	10.6061	14
51	1	71	kpn	1	0	0	0	1	0	1	1	0	1	1	0	0	0	1	0	0	0	0	0	17	16.8	134	83	89.1	15	1.1	132	12.24	164	260	44.4	30.2	41.3	#NULL!	#NULL!	0	1	0	#NULL!	0	374	8.3	4.50602	16.4294	13.6364
52	2	83	kpn	0	0	0	0	0	1	0	0	0	1	1	0	0	0	1	1	0	0	0	0	29	10.6	126	21	93.3	9.9	0.3	102	16.14	56	71	24.7	24.5	4	#NULL!	#NULL!	0	1	0	#NULL!	1	311.18	6.53	14.8181	157.143	33
53	2	54	kpn	0	1	0	0	1	0	0	0	0	0	0	0	0	0	0	1	0	0	0	0	10	11.7	112	496	78.5	9.2	1.8	35	4.41	24	262	4.3	34.3	3.82	58.4	160	1	0	0	23	0	116.67	7.19	0.235222	1.03047	5.11111
54	2	57	kpn	1	0	0	0	0	0	0	0	0	0	0	0	0	0	1	1	0	0	0	0	15	19.6	130	208	88.8	17.4	0.8	42	5.08	238	338	41.4	31.4	48.6	52	155	0	1	0	22	0	218.3	8.83	1.04952	10.4567	21.75
55	1	32	kpn	1	1	0	0	0	0	0	0	0	1	1	1	0	0	1	0	0	0	0	1	46	11.4	132	11	89.6	10.2	0.5	93	14.27	73	144	11.3	27.9	19.8	#NULL!	#NULL!	0	1	0	#NULL!	1	238.6	7.34	21.6909	185.455	20.4
56	2	62	kpn	1	1	0	1	0	0	0	0	0	0	0	1	0	0	1	1	0	0	0	0	26	8.3	114	103	91.6	7.6	0.5	30	3.02	76	189	10.1	32.2	6.6	#NULL!	#NULL!	0	0	1	#NULL!	1	278	7.76	2.69903	14.7573	15.2
57	1	73	kpn	0	1	0	1	0	0	0	0	0	0	0	0	0	0	1	0	0	0	0	0	5	9.5	115	187	86.2	8.2	0.8	76	8.22	29	122	13.1	27.4	3.8	58.5	168	0	1	0	21	0	50.1	4.17	0.267914	5.48128	10.25
58	1	52	eco	0	0	0	0	0	0	0	1	0	1	0	0	0	0	1	0	0	0	0	0	5	12.6	127	17	83.3	10.5	1.5	65	5.73	31	245	23.4	33.6	1.4	80	173	1	0	0	27	0	93.7	5.68	5.51176	41.1765	7
59	1	42	kpn	0	0	0	1	1	0	0	0	0	0	0	0	0	0	0	1	0	0	0	0	6	12	125	275	67.3	8.1	2.5	71	5.62	20	69	15.6	38.7	1.6	71	168	0	1	0	25	0	113	7.32	0.410909	1.17818	3.24
60	2	76	eco	0	1	0	1	0	1	0	0	0	0	0	0	0	0	1	1	0	0	0	0	7	10.4	109	96	92	9.6	0.6	50	11.93	132	365	12.8	25.8	1.6	42	152	0	1	0	18	0	206.6	7.42	2.15208	16.6667	16
61	2	62	eco	0	1	0	0	0	0	0	0	0	0	0	0	0	0	1	0	0	0	1	0	8	11.1	97	447	78.4	8.7	1.8	36	3.22	16	413	5	25.6	2.4	73	148	0	1	0	33	0	125	6.4	0.279642	1.08128	4.83333
62	1	57	kpn	0	1	0	0	1	0	1	1	0	1	0	1	0	0	1	0	0	0	0	1	25	18	136	34	90	16.2	1.7	179	19.24	32	130	36.6	23.6	7.1	#NULL!	#NULL!	0	1	0	#NULL!	1	113	5.68	3.32353	28.0277	9.52941
63	1	53	kpn，Streptococcus	0	0	0	0	0	0	0	0	0	0	0	0	0	0	1	0	0	0	0	0	5	8	121	368	79.8	6.4	0.8	79	4.65	53	215	10.4	34.6	2.4	70	170	0	0	1	24	0	50.7	8.86	0.137772	2.17391	8
64	2	80	kpn	1	0	0	0	0	1	0	0	0	0	0	0	0	0	1	0	0	0	0	0	12	24.7	128	143	87.7	21.7	1.9	88	8.73	71	114	22.2	35.9	2.8	54	155	0	0	1	22	0	153.3	6.5	1.07203	7.98675	11.4211
65	2	63	eco	1	1	1	0	0	0	0	0	0	1	0	0	0	0	1	0	0	0	0	0	22	10.2	86	266	89.4	9.1	0.7	63	5.37	11	111	11.9	35.4	5.7	#NULL!	#NULL!	0	1	0	#NULL!	1	140.4	6.13	0.52782	4.88722	13
66	2	62	kpn	0	0	0	1	1	0	0	0	0	0	0	0	0	0	1	1	0	0	0	0	13	19.2	120	296	85	16.3	1.3	53	2.85	69	297	17.3	28.2	5.1	59	155	0	1	0	25	0	170	7.14	0.574324	4.23597	12.5385
67	1	71	kpn	0	1	0	1	0	1	0	0	0	0	0	0	0	0	1	0	1	1	1	0	10	13.3	113	313	82.5	11	1.4	58	4.24	14	311	8.6	27.5	2.1	66	170	0	0	1	23	0	92.39	6.4	0.295176	2.51027	7.85714
68	1	61	kpn	0	0	0	0	0	0	1	1	0	1	0	0	0	0	1	0	1	1	1	1	19	10.6	137	80	83.8	8.9	1.1	175	13.3	100	326	11.6	33.2	5.3	80	171	0	1	0	27	0	72.2	6.88	0.9025	10.1136	8.09091
69	1	57	kpn	0	1	0	0	0	0	0	0	0	1	0	0	0	0	1	0	0	0	0	0	19	12.5	133	142	90.7	11.3	0.5	55	6	73	136	9.6	30	5	#NULL!	#NULL!	1	0	0	#NULL!	0	253	7.72	1.78169	15.9155	22.6
70	1	62	kpn	0	0	0	1	0	0	0	0	0	0	0	0	0	0	1	1	0	0	0	0	19	7.8	116	580	76.1	5.9	1.3	67	5.55	28	215	4.7	36.2	5.9	65.6	170	1	0	0	23	0	83.2	8.06	0.143448	0.782493	4.53846
71	1	70		1	1	0	1	0	0	1	0	0	1	0	0	1	0	1	0	0	0	0	0	14	19.6	93	93	93.3	18.3	0.6	237	12.49	114	198	6.6	15	15.4	67	165	0	1	0	25	0	221	7.19	2.37634	32.7957	30.5
72	1	71		0	0	0	0	0	0	0	0	0	1	0	0	0	0	1	0	0	0	0	0	10	12.4	139	213	89.8	11.1	0.4	65	7.89	89	159	14	30	27.3	48	160	0	1	0	19	0	179.5	4.73	0.842723	13.0282	27.75
73	1	70		1	0	0	1	1	0	0	0	0	0	0	0	0	0	0	1	1	0	0	0	14	7	152	126	93.3	6.5	0.4	62	8.33	123	103	90.8	41.3	27.2	65	165	0	1	0	24	0	50.1	3.32	0.397619	12.8968	16.25
74	2	72	kpn	0	1	0	0	0	0	0	0	0	0	0	0	0	0	0	1	0	0	0	0	7	14.8	133	387	84.1	12.4	1.1	36	3.73	27	193	9.9	32.6	1.4	60	160	0	1	0	23	0	19.5	5.69	0.050388	2.91285	11.2727
75	1	73		1	0	0	0	0	0	0	0	0	0	0	0	0	0	1	1	0	0	0	0	7	8.7	98	217	84.4	7.3	0.8	67	5.71	93	446	28.1	29.5	17.6	61	170	0	1	0	21	0	50.1	6.43	0.230876	4.20507	9.125
76	1	46	kpn	0	0	0	0	0	0	0	0	0	0	0	0	0	0	1	0	0	0	1	1	11	10.6	133	449	71.7	7.6	2	80	4.27	31	127	10.2	34.3	1.2	66	172	0	1	0	22	0	64.2	5.54	0.142984	0.846325	3.8
78	2	86	eco	1	1	0	0	0	0	0	0	0	0	0	0	0	0	0	0	0	0	0	0	7	10.1	117	63	96.5	9.1	0.4	110	7.75	10	235	6.6	25	3.2	61	160	0	1	0	24	0	50.1	5.42	0.795238	36.1111	22.75
79	1	41	kpn	0	1	0	0	0	0	0	0	0	0	0	0	0	0	1	0	0	0	1	0	10	10.6	119	152	63.9	6.8	2.8	100	4.66	72	107	13.6	36	2.8	81.8	170	0	1	0	28	0	159.5	8.4	1.04934	1.59774	2.42857
80	2	70	eco	1	1	0	0	0	0	0	0	0	0	0	1	0	0	1	1	0	0	0	0	25	22.6	80	128	94.4	21.7	0.5	30	4.22	121	706	8.5	20.3	7.1	#NULL!	#NULL!	0	1	0	#NULL!	1	170.6	5.19	1.33281	33.9062	43.4
81	1	49	kpn	0	0	0	0	1	0	0	0	0	0	0	0	0	0	1	1	0	0	0	0	10	10.9	123	105	89	9.5	1	90	5.76	18	118	14.2	34.1	18.9	62.3	173	1	0	0	21	0	14	6.09	0.133333	9.04762	9.5
82	1	42	kpn	0	0	0	0	0	0	0	0	0	0	0	0	0	0	1	1	0	0	0	0	17	16.3	120	453	79.5	13	1.9	63	3.63	40	288	15.6	31.1	15.2	66	168	1	0	0	23	0	222	11.12	0.490066	1.5104	6.84211
83	2	63	kpn	0	0	0	0	1	0	0	0	0	0	0	0	0	0	1	1	0	0	0	0	7	9.4	109	168	83.8	7.9	1.1	51	3.84	55	136	10.3	29.6	3.4	62.1	162	1	0	0	24	0	50.1	8.99	0.298214	4.27489	7.18182
84	1	46	kpn	0	1	0	0	0	0	0	0	0	0	0	0	0	0	1	1	0	0	0	0	10	9.6	119	301	79.6	7.6	1.5	55	3.17	15	251	9.9	22.1	2.8	75	173	0	1	0	25	0	104	5.83	0.345515	1.68328	5.06667
85	2	68	kpn	1	1	0	0	0	1	0	0	0	0	0	0	0	0	0	1	0	0	0	0	7	17.1	123	129	88.6	15.2	1.4	91	7.21	29	148	9.8	28	6.1	#NULL!	#NULL!	0	1	0	#NULL!	0	50.1	8.77	0.388372	8.41639	10.8571
86	1	66	kpn	0	0	0	1	1	1	0	0	0	0	0	0	0	0	1	0	0	0	1	0	5	6.6	161	141	79	5.2	1	80	3.25	16	64	21.6	33.1	12.2	40	162	0	1	0	15	0	50.1	4.06	0.355319	3.68794	5.2
87	2	83		1	0	0	1	0	0	0	0	0	0	0	0	0	0	1	1	0	0	0	0	11	18.8	96	455	85.6	16.1	0.8	47	4.77	27	630	7.8	22.4	6.8	43.3	150	1	0	0	19	0	114	5.95	0.250549	4.42308	20.125
88	1	64	kpn	0	1	0	0	0	0	0	0	0	0	0	0	0	0	0	0	0	0	0	0	4	8.6	107	307	86.7	7.5	0.8	66	3.23	37	353	5.7	20.7	1.8	65	168	0	0	1	23	0	116.6	5.76	0.379805	3.05375	9.375
89	2	46		0	0	0	0	0	0	0	0	0	0	0	0	0	0	1	1	1	1	0	0	19	23.6	99	153	91.5	21.6	0.6	62	3.37	78	167	68.8	31.8	7.9	60	160	0	1	0	23	0	167	8.59	1.0915	23.5294	36
90	1	48	kpn	1	1	0	0	0	0	1	0	0	1	0	1	0	0	0	0	0	0	0	0	36	33.3	170	295	89.5	29.8	1.4	121	7.84	45	311	16.2	23	4.1	57	162	0	1	0	22	1	132.5	8.4	0.449153	7.2155	21.2857
92	2	71	kpn	0	0	0	0	1	0	0	1	0	0	0	0	0	0	1	0	0	0	0	0	6	7.1	98	132	92.9	6.6	0.3	59	4.03	78	54	16.6	30	6.7	65	160	0	0	1	25	0	219.5	5.31	1.66288	16.6667	22
93	1	88	kpn	0	1	1	0	0	0	0	0	0	1	0	0	0	0	1	0	0	0	1	0	24	22.8	110	230	86.4	19.7	1	54	4.86	45	398	6.5	26	4.9	#NULL!	#NULL!	0	1	0	#NULL!	1	230	8.01	1	8.56522	19.7
94	1	46	kpn	1	1	0	0	1	0	1	0	0	1	1	1	0	0	1	0	0	0	0	0	10	10	125	72	87.7	8.8	0.6	91	9.66	28	102	31	18.6	40.1	67.5	169	0	1	0	24	0	137.8	3.25	1.91389	20.3704	14.6667
95	1	53	kpn	1	1	0	0	1	0	0	0	0	1	0	0	0	0	1	0	0	0	0	0	18	10.6	134	189	82.2	8.7	0.9	70	4.06	53	171	17.3	39.5	7.8	70	165	0	1	0	26	0	100.4	7.32	0.531217	5.11464	9.66667
96	1	67	kpn	0	1	0	1	0	0	0	0	1	0	0	0	0	0	1	1	1	1	0	0	6	20.7	106	167	89.4	18.5	1.3	64	5.15	35	448	21.8	26	4.4	60	168	0	1	0	21	0	50.1	8.99	0.3	8.52142	14.2308
97	2	64	kpn	0	1	0	1	0	0	0	0	0	0	0	0	0	0	1	0	0	0	0	0	15	10.1	103	115	92	9.3	0.3	44	6.37	240	225	14.3	27.2	3.3	55	155	0	1	0	23	0	102	5.96	0.886957	26.9565	31
98	1	41		0	1	0	0	1	0	0	0	0	0	0	0	0	0	1	0	0	0	0	0	11	12.1	138	294	72.2	8.7	2.2	54	4.59	32	75	14.3	38.3	1.8	74	173	0	1	0	25	0	77.2	5.47	0.262585	1.34508	3.95454
99	1	67	kpn	0	1	1	1	0	0	0	1	0	1	0	0	0	0	0	1	0	0	0	0	4	10.9	132	17	89.9	9.8	0.5	87	9.06	140	322	86.6	26.3	37.8	93.5	165	0	0	1	34	0	202.1	8.42	11.8882	115.294	19.6
100	1	61	kpn	1	1	0	0	1	0	0	0	0	0	0	0	0	0	1	0	0	0	0	0	24	7.8	135	88	87	6.8	0.5	60	7.96	192	58	16.8	33.7	9.8	65	172	0	1	0	22	1	111.6	8.9	1.26818	15.4545	13.6
101	2	66	kpn	1	1	1	1	1	1	0	0	0	0	0	0	0	0	1	0	1	1	0	0	6	9.6	123	181	86.4	8.3	1	79	7.03	45	84	32.3	34.4	1.5	#NULL!	#NULL!	0	1	0	#NULL!	0	216.7	8.74	1.19724	4.58563	8.3
102	1	50		0	1	0	0	1	0	0	0	1	0	0	0	0	0	1	0	0	0	0	0	12	12.3	131	212	74.3	9.1	2.1	61	2.01	28	166	7.8	40.3	4.2	65	178	0	1	0	21	0	109.3	8.26	0.515566	2.04402	4.33333
103	1	43	kpn	0	0	0	1	0	0	0	0	1	0	0	0	0	0	1	1	0	0	0	0	6	7	114	317	71	5	1.3	58	3.99	31	261	7.9	28.9	6.6	65	168	0	0	1	23	0	105	8.54	0.33123	1.2133	3.84615
104	2	66	kpn	1	0	0	0	0	0	0	0	0	1	0	0	0	0	1	0	1	1	0	1	17	14.3	111	70	89.9	12.9	0.9	68	5.19	102	222	41.2	32.5	8.2	60	155	1	0	0	25	0	221.9	6.45	3.17	20.4762	14.3333
105	1	60	kpn	0	0	0	0	0	0	0	0	1	0	0	0	0	0	1	1	0	0	0	0	8	8.9	123	247	85.7	7.6	0.8	60	4.59	10	214	12.8	34.1	2.7	65	173	1	0	0	22	0	50.1	6.15	0.202834	3.84615	9.5
106	1	50	kpn，Streptococcus	0	0	0	0	0	0	0	1	0	1	0	0	0	0	1	0	0	0	1	0	14	13	142	105	85.1	11.1	1.2	78	3.27	47	116	17.1	33.6	7.9	71	168	0	0	1	25	0	185.6	8.09	1.76762	8.80952	9.25
107	2	50	kpn	0	0	0	0	0	0	0	0	0	0	0	0	0	0	1	1	0	0	0	0	19	10.7	92	368	77.6	8.3	2	63	2.39	51	131	11.7	31.4	2	57	150	0	1	0	25	0	127	7.73	0.345109	1.12772	4.15
108	2	80	kpn	0	1	0	1	0	1	0	0	0	0	0	0	0	0	1	0	1	1	0	0	59	11.6	123	280	89	10.3	0.7	39	2.48	55	183	8.8	35.6	5.1	65	165	0	1	0	24	1	173	7.94	0.617857	5.2551	14.7143
109	1	23	kpn	0	0	0	0	0	0	0	0	0	0	0	0	0	0	1	1	1	1	0	0	11	9.5	127	206	74	7	1.4	102	6.61	89	108	32.1	38	21.7	83	170	0	1	0	29	0	10	8.59	0.048544	2.42718	5
110	1	55	kpn	0	0	0	0	0	0	0	0	0	0	0	0	0	0	1	0	0	0	1	0	11	5.9	111	102	82.8	4.9	0.6	90	5.59	74	159	19.5	32.9	4.8	66.7	165	0	0	1	24	0	109.1	5.76	1.06961	8.00654	8.16667
111	1	73	kpn	1	1	0	0	0	1	0	1	0	0	0	0	0	0	1	0	0	0	1	0	23	9.1	123	104	90.7	8.3	0.5	86	7.95	84	174	35.8	28.5	11.1	#NULL!	#NULL!	1	0	0	#NULL!	1	172	6.37	1.65385	15.9615	16.6
112	1	63		0	0	0	0	1	0	0	0	0	0	0	0	0	0	1	1	1	0	0	0	8	9.8	129	459	80	7.8	1.4	65	4.41	37	219	8.6	32.9	2.9	73	172	0	1	0	25	0	50.1	6.58	0.10915	1.21382	5.57143
113	2	73	kpn	0	0	0	0	0	0	0	0	0	0	0	0	0	0	1	0	0	0	0	0	3	11	92	423	73.9	8.1	2	54	3.44	19	148	7.1	32.5	4.8	46.5	152	0	1	0	20	0	50.1	7	0.11844	0.957447	4.05
114	2	65		0	0	0	0	0	0	0	0	0	0	0	0	0	0	1	1	0	0	0	0	11	8.5	106	322	70.2	6	1.7	54	3.15	43	171	19	40.9	7	48	155	1	0	0	20	0	162	9.35	0.503106	1.09609	3.52941
115	2	80	eco	0	0	0	0	1	0	0	0	0	0	0	0	0	0	1	0	0	0	0	0	6	11.8	120	141	85	10	1.2	45	1.73	125	219	9.4	28.4	1.4	53	150	0	1	0	24	0	86.4	6.41	0.612766	5.91017	8.33333
116	1	47	eco	1	1	0	0	1	0	0	0	0	1	0	0	0	0	1	0	0	0	0	0	14	11.4	114	235	81.6	9.3	1.1	59	2.52	30	58	10.8	29	3.6	64.5	162	1	0	0	25	0	209	8.12	0.889362	3.59768	8.45454
117	1	60		0	1	0	0	0	0	0	0	0	0	0	0	0	0	1	1	0	0	0	0	8	12	116	240	75.2	9	1.6	60	3.15	56	278	15.8	33.2	0.4	64	166	0	1	0	23	0	50.1	5.25	0.20875	2.34375	5.625
118	2	62	kpn，Streptococcus	0	0	0	1	0	0	0	1	0	0	0	0	0	0	1	0	0	0	0	0	14	16.1	102	160	87.7	14.1	0.9	102	6.82	89	186	17.5	28.8	7.5	59	160	0	1	0	23	0	128.6	7.24	0.80375	9.79167	15.6667
119	1	49	kpn	0	1	0	0	1	0	0	1	0	0	0	0	0	0	1	0	0	0	0	0	5	10.6	111	262	73.9	7.8	1.7	41	3.52	89	168	7.5	26.6	6.1	81	174	0	1	0	27	0	27	4.52	0.103053	1.75124	4.58824
120	2	78		1	1	0	0	0	1	0	0	0	1	0	0	0	0	1	0	0	0	1	0	28	20	93	78	86.6	17.3	1.4	67	6.64	109	112	44.4	29.3	13.4	#NULL!	#NULL!	0	1	0	#NULL!	1	129.6	8.78	1.66154	15.8425	12.3571
121	2	73	eco	0	1	0	0	1	1	0	0	0	0	0	0	0	0	1	0	0	0	1	0	7	7.4	110	298	70.8	5.2	1.4	36	8.69	13	141	11.6	33.6	6.6	53.5	158	0	1	0	21	0	139	6.67	0.466443	1.2464	3.71429
122	1	41	eco	0	0	0	0	1	0	0	0	1	0	0	0	0	0	1	0	0	0	0	1	24	18.9	83	123	87.5	16.5	1	86	10.32	15	170	59.2	19	54.3	58	165	0	1	0	21	1	114	3.01	0.926829	13.4146	16.5
123	1	76	kpn	1	0	0	0	0	1	0	0	0	0	0	0	0	0	1	1	0	0	0	0	7	7.1	113	266	68.7	4.9	1.5	76	3.79	47	279	16.1	30.6	4.1	70	170	0	1	0	24	0	146.6	7.73	0.551128	1.22807	3.26667
124	2	64	eco	0	0	0	0	0	1	1	1	0	1	1	1	0	0	1	0	1	1	0	1	10	16.9	105	99	92.4	15.6	0.6	278	21.86	81	166	28.4	27.4	2.1	47.5	155	0	1	0	20	0	132.3	5.99	1.33636	26.2626	26
125	1	54		0	1	1	1	1	0	0	0	0	0	0	0	0	0	1	0	0	0	0	0	20	20	111	259	88	17.6	1.2	73	4.71	119	189	39.8	28.7	10	53.5	168	1	0	0	19	0	240	7.49	0.926641	5.66281	14.6667
126	2	74	kpn，Enterococcus	0	0	0	0	0	0	0	0	0	0	0	0	0	0	1	1	1	1	0	0	10	15.2	105	97	87.6	13.3	1.1	42	1.69	45	102	16.2	33.3	7	45	155	1	0	0	19	0	149.7	6.69	1.5433	12.4649	12.0909
127	1	68	eco	0	0	1	0	0	0	0	0	0	1	0	0	0	0	1	0	0	0	1	1	20	11.9	129	155	94.2	11.2	0.4	71	5.21	23	162	8.1	32.4	1.8	#NULL!	#NULL!	0	0	1	#NULL!	0	197.2	6.37	1.27226	18.0645	28
128	2	60	Enterococcus	0	0	0	0	0	0	0	1	0	1	0	0	0	0	1	0	0	1	1	1	29	14.8	117	97	88	13	0.6	46	3.4	309	260	40	28.8	23	75	155	0	1	0	31	1	187	6.71	1.92783	22.3368	21.6667
129	2	60		0	0	0	0	0	0	0	0	0	0	0	0	0	0	1	1	0	0	0	0	16	12.5	98	483	78.4	9.8	1.8	55	2.11	46	476	11.5	29.5	2	62.9	150	0	0	1	28	0	186	8.9	0.385093	1.12721	5.44444
130	1	55	eco	0	1	0	0	0	0	0	0	0	1	1	1	0	0	1	1	0	0	0	0	30	11.6	119	6	95	11	0.3	73	14.31	213	179	107.1	21.9	6.5	75	165	0	1	0	28	1	316	4.25	52.6667	611.111	36.6667
131	2	65		1	1	0	0	1	1	0	0	0	0	0	0	0	0	1	1	0	0	1	0	12	13.2	133	294	90.2	11.9	1	43	5.01	57	246	17.3	26.7	3.7	68.8	158	0	1	0	28	0	74.2	7.58	0.252381	4.04762	11.9
132	1	45	efa	0	1	1	0	0	0	0	0	0	1	0	0	0	0	1	0	0	0	1	0	10	11.1	134	523	94.3	10.5	0.3	69	4.65	31	81	48.5	38.3	0.5	75.5	175	0	1	0	25	0	106.8	5.35	0.204207	6.69216	35
134	2	76	kpn	0	0	0	0	0	1	0	0	0	0	0	0	0	0	1	1	0	0	0	1	7	12	112	113	94.1	11.3	0.3	63	4.48	184	108	11.4	28.2	5	45	150	1	0	0	20	0	326.7	9.85	2.89115	33.3333	37.6667
135	2	53	kpn	1	1	1	0	0	0	1	1	0	1	1	1	0	0	1	0	0	0	0	0	35	9.3	113	91	94.2	8.8	0.2	120	9.48	49	239	23.3	30.9	6.6	#NULL!	#NULL!	0	1	0	#NULL!	1	267.9	9.25	2.94396	48.3516	44
136	1	74		0	0	0	0	1	0	0	1	0	0	0	0	0	0	1	1	0	0	0	0	6	8.98	112	153	72	3.67	0.87	87	4.04	9	170	10.1	31.9	3.4	75	168	0	1	0	27	0	70.5	6.35	0.460784	2.75712	4.21839
137	2	60	eco	0	1	0	0	0	0	0	0	0	1	1	0	0	0	0	1	0	0	0	0	6	19.3	115	2	97	18.72	0.39	121	11.28	84	146	12.9	13.6	7.1	#NULL!	#NULL!	0	0	1	#NULL!	0	271	5.88	135.5	240	48
138	1	57	pmi，efa	0	0	0	0	0	0	0	0	0	1	1	1	0	0	0	1	0	0	0	0	16	25.2	91	42	98	24.7	0.25	287	12.42	86	609	56.2	21.2	8.2	#NULL!	#NULL!	1	0	0	#NULL!	0	375	5.11	8.92857	235.238	98.8
139	2	55	eco	0	0	0	0	1	0	0	0	0	0	0	0	0	0	1	0	1	1	0	0	20	13.6	135	150	82	11.15	2.31	77	5.7	309	191	58.3	30.3	21.8	77	158	0	1	0	31	0	23.1	4.2	0.154	3.21789	4.82684
140	2	42	eco	0	1	0	0	0	0	0	0	0	1	1	1	0	0	1	0	0	0	0	0	22	13.4	98	19	88	11.79	1.21	111	9.94	54	97	14.8	23.5	1.5	#NULL!	#NULL!	1	0	0	#NULL!	1	111	7.02	5.84211	51.2832	9.7438
141	1	78		1	1	0	0	0	0	0	0	0	0	0	0	0	0	0	1	0	0	0	0	10	14.2	113	285	77	10.93	2.56	86	3.64	17	588	26	29.3	4.6	65.7	165	1	0	0	24	0	50.1	7.04	0.175789	1.49808	4.26953
142	1	42	Streptococcus	0	0	0	0	1	0	0	0	0	0	0	0	0	0	1	1	0	0	0	0	13	17.2	136	215	86	14.79	1.2	82	5.71	25	153	35.3	33.9	8.5	#NULL!	#NULL!	0	1	0	#NULL!	0	279	5.49	1.29767	5.73256	12.325
143	1	31	eco	0	0	0	0	0	0	0	1	0	1	1	0	0	0	1	0	0	0	0	0	18	5.9	140	96	86	5.07	0.47	105	5.15	123	113	50.9	37.1	68.7	65	169	0	1	0	23	0	158.4	8.63	1.65	11.2367	10.7872
144	2	52	eco	1	1	0	0	0	0	0	0	0	0	0	0	0	0	1	1	0	0	0	0	16	15.9	121	205	84	13.36	1.43	86	4.72	55	139	9	29.1	2.2	68.9	158	0	1	0	28	0	216	5.68	1.05366	4.55739	9.34266
145	1	60		1	1	0	1	0	0	0	0	0	0	0	0	0	0	1	0	0	0	0	0	10	10.1	133	465	76	7.68	1.41	83	4.73	63	219	22.4	32.3	5.3	74.3	170	0	0	1	26	0	70	8.34	0.150538	1.17136	5.44681
146	1	59		0	0	0	0	0	0	0	0	1	0	0	0	0	0	1	1	0	0	0	0	13	13.1	100	345	83	10.87	1.57	67	2.57	22	162	14	16.6	11.7	62.5	170	0	0	1	22	0	99.5	7.6	0.288406	2.00683	6.92357
147	1	69	kpn	0	0	0	0	0	0	0	0	0	0	0	0	0	0	1	0	0	0	0	0	12	12.1	141	74	90	10.9	0.7	81	14.06	141	264	17.2	31	11	61	165	0	1	0	22	0	178	4.98	2.40541	21.0425	15.5714
148	1	87		1	0	0	0	0	1	0	1	0	0	0	0	0	0	1	0	0	0	0	0	24	7.6	132	49	86	6.54	0.53	45	7.58	128	130	29.2	31.7	20.5	60	168	0	0	1	21	1	122	11.76	2.4898	25.1829	12.3396
149	1	67	kox	1	0	0	0	0	0	0	0	0	0	0	0	0	0	1	1	1	1	0	0	14	25.5	133	277	89	22.69	1.78	71	7.34	34	114	7.7	24.8	1.8	62	172	0	1	0	21	0	50.1	6.38	0.180866	4.60187	12.7472
150	2	68		1	1	1	0	1	1	0	0	0	0	0	0	0	0	1	0	0	0	0	0	17	8.9	99	529	65	5.78	0.65	92	3.19	15	120	9.1	25	6.5	56.6	160	0	1	0	22	0	138	4	0.26087	1.68097	8.89231
151	1	66	eco	0	0	1	0	0	0	0	0	0	1	1	0	0	0	1	0	1	1	0	1	26	15	123	12	89	13.35	1.05	237	31.36	56	180	16.8	25.6	5.1	55	166	1	0	0	20	1	291	7.6	24.25	105.952	12.7143
152	1	73	eco	1	0	0	1	0	1	0	0	0	0	0	0	0	0	1	1	1	0	0	0	13	24	143	242	94	22.56	0.96	106	13.41	136	107	11.3	26.7	7.6	63.5	168	0	1	0	22	0	237	5.51	0.979339	9.71074	23.5
153	1	46		0	0	0	0	0	0	0	0	0	0	0	0	0	0	1	0	0	0	0	0	10	11.1	130	480	75	8.32	2	86	6.82	55	229	12.5	33.8	4.3	63.5	180	0	1	0	20	0	132.3	7.28	0.275625	0.866667	4.16
154	2	58	eco，Enterococcus	1	0	0	0	0	0	0	0	0	0	0	0	0	0	1	0	0	0	0	0	10	8.8	103	459	77	6.8	1.4	41	2.86	75	446	14	30	7.6	57	158	0	1	0	23	0	137	5.23	0.298475	1.0582	4.85714
155	2	62	eco	1	0	0	1	0	0	0	0	1	0	0	0	0	0	1	0	0	0	0	0	10	21	119	135	92	19.3	0.8	49	3.64	24	94	14.6	31	4.4	60	160	0	1	0	23	0	133	7.71	0.985185	17.8704	24.125
156	1	75	eco	0	0	0	1	0	1	0	0	0	0	0	0	0	0	0	1	0	0	0	0	6	15.5	127	467	81	12.6	1.9	46	4.62	205	153	7.5	27.8	3.2	47.6	170	0	0	1	16	0	50.1	5.95	0.107281	1.42004	6.63158
157	1	47	eco	0	0	1	0	0	0	0	1	0	0	0	0	0	0	1	1	0	0	0	0	16	18.7	149	239	97	18.1	0.4	99	6.26	243	114	52.5	29.1	83	70	172	0	1	0	24	0	94.6	6.59	0.395816	18.9331	45.25
158	2	56		0	1	1	1	0	0	0	0	0	1	0	0	0	0	1	1	0	0	0	0	21	13.2	92	6	0.8	11	1.5	76	15.06	94	146	9.5	22.6	1.5	60	160	0	1	0	23	1	189	6.27	31.5	122.222	7.33333
159	2	60		1	0	0	0	0	0	0	0	1	0	0	0	0	0	1	0	0	0	0	0	7	16.1	128	181	78	12.6	2.4	61	4.26	72	126	5.3	37.8	3.1	65	156	0	1	0	27	0	282	7.12	1.55801	2.90055	5.25
160	1	47	Enterococcus casseliflavus	0	0	0	0	0	0	0	0	0	0	0	0	0	0	1	0	0	0	0	0	6	6.3	137	319	64	4	1.4	63	4.12	57	162	7.2	36.9	3.6	83.3	171	0	1	0	28	0	82	8.92	0.257053	0.895656	2.85714
161	1	42		0	0	0	1	0	0	0	0	1	0	0	0	0	0	0	1	0	0	0	0	12	17.1	128	114	90.3	15.4	0.9	82	4.23	46	152	82.6	32.4	184.3	69	165	1	0	0	25	0	188	6.35	1.64912	15.0097	17.1111
162	2	69		0	0	0	1	0	0	0	0	0	0	0	0	0	0	1	0	0	0	0	0	14	9.7	105	251	76	7.4	1.2	51	3.17	56	260	9.2	33.4	7	57.9	158	0	0	1	23	0	86.4	11.81	0.344223	2.45684	6.16667
163	2	60	kox	0	1	0	1	0	0	0	0	1	0	0	0	0	0	1	1	0	0	0	0	8	18	110	338	80	14.4	2.8	60	5.7	30	286	19.7	23.3	13.3	65	160	0	0	1	25	0	173	6.59	0.511834	1.52155	5.14286
164	2	65		0	0	0	0	0	0	0	0	0	0	0	0	0	0	1	0	0	0	0	0	6	10.5	124	449	76	8	2	61	4.57	13	136	10.7	37.2	6.6	47.5	150	0	1	0	21	0	27.8	7.44	0.061915	0.890869	4
165	2	36	sep	0	0	0	0	0	0	0	0	0	0	0	0	0	0	1	0	0	0	0	0	15	14.9	114	546	90	13.4	0.9	43	2.94	8	146	4.9	29.8	4.3	52	152	0	1	0	23	0	106	7.05	0.194139	2.7269	14.8889
166	1	35		0	1	0	0	1	0	0	0	0	0	0	0	0	1	1	1	0	0	0	0	6	10.2	105	85	85.1	8.7	0.9	99	10.02	94	145	28.1	15.8	33.4	#NULL!	#NULL!	0	0	1	#NULL!	0	117	9.86	1.37647	11.3725	9.66667
167	2	56	Streptococcus	0	0	0	1	0	0	0	0	1	0	0	0	0	0	1	1	0	0	0	0	14	15.2	122	193	84.3	12.8	1.2	43	3.3	38	181	16.7	36.1	4.5	51	160	1	0	0	20	0	50.1	3.45	0.259585	5.52677	10.6667
168	1	75		0	0	0	0	0	0	0	0	0	1	0	0	0	0	1	0	1	1	0	0	16	19.2	157	184	89.5	17.2	1.1	69	6.15	27	90	26.6	38.7	6.2	#NULL!	#NULL!	0	1	0	#NULL!	0	111	7.85	0.603261	8.49802	15.6364
169	1	81	eco	1	1	0	0	0	1	0	0	0	1	0	0	0	0	1	0	0	0	1	0	17	13.6	118	166	92.3	12.6	0.6	112	8.49	63	314	4.8	30.2	12.4	#NULL!	#NULL!	1	0	0	#NULL!	0	75.9	4.02	0.457229	12.6506	21
170	1	46	eco	0	0	1	0	0	0	0	1	0	0	0	0	0	0	1	1	0	0	0	0	24	5.5	126	249	94.8	5.2	0.3	74	4.6	121	271	10.1	39.7	10.6	70	170	0	1	0	24	1	145	5.89	0.582329	6.96118	17.3333
171	2	52		0	1	0	0	0	0	0	0	0	0	0	0	0	0	1	1	0	0	0	0	9	13.9	126	403	74.1	10.3	2.1	46	3.33	28	237	5.5	26.6	3.2	52	150	0	1	0	23	0	32	7.33	0.079404	1.21706	4.90476
173	2	67	eco	0	0	0	1	0	0	0	0	0	1	1	1	0	0	0	1	0	0	0	0	19	14.9	111	71	89.3	13.3	0.6	145	13.7	158	212	17.5	31.6	24.6	53	153	0	0	1	23	0	211	7.61	2.97183	31.2207	22.1667
174	2	60	eco	0	0	0	0	0	0	0	0	0	1	0	1	0	0	1	0	0	0	0	0	27	7.5	114	313	71.7	5.4	1.3	51	3.27	11	72	8.7	37.2	7.2	#NULL!	#NULL!	0	1	0	#NULL!	1	154	8.51	0.492013	1.32711	4.15385
175	1	64	Enterococcus	0	0	1	0	0	0	0	0	0	0	0	0	0	0	1	1	0	0	0	0	8	9.1	124	368	61.2	5.6	2.7	57	3.26	45	100	9.8	33.8	1.5	81	173	1	0	0	27	0	37.8	7.91	0.102717	0.563607	2.07407
176	1	75		0	0	0	1	0	1	0	1	0	1	0	0	0	0	1	1	0	0	0	0	17	9.9	101	29	88.4	8.8	0.8	65	12.71	63	333	28.5	23	5.1	#NULL!	#NULL!	1	0	0	#NULL!	0	148	5.68	5.10345	37.931	11
177	2	59		0	1	1	0	0	0	0	0	0	1	0	0	0	0	1	0	0	0	0	0	22	12.5	105	180	83.6	10.5	0.6	33	4.57	99	98	10.5	32.1	2	#NULL!	#NULL!	0	1	0	#NULL!	1	403	7.67	2.23889	9.72222	17.5
178	1	71	cap	0	0	0	0	0	0	1	0	1	1	1	1	0	0	1	0	0	0	0	0	14	45.5	112	169	92.3	42	1.9	141	12.2	97	89	90.4	39	2.5	60	168	0	1	0	21	0	165.8	3.74	0.981065	13.08	22.1053
179	2	83	kpn	0	0	0	0	0	1	1	1	0	0	0	0	0	0	0	0	0	0	1	0	29	15	99	167	89.9	13.5	0.8	89	4.5	159	421	22.8	26.4	18.5	47.5	150	0	1	0	21	1	229	8.47	1.37126	10.1048	16.875
180	1	60	efm	0	0	0	0	0	0	0	0	1	0	0	0	0	0	1	1	0	0	0	0	15	24.1	102	210	85.1	20.5	2	59	8.56	78	552	63.5	27.2	211.2	41	165	0	1	0	15	0	208.6	5.74	0.993333	4.88095	10.25
181	2	62	eco	1	0	0	1	0	0	0	1	1	0	0	0	0	0	1	0	0	0	0	0	6	12.5	118	152	82.7	10.3	1.4	93	8.68	73	146	62.6	28.8	59.7	63	160	0	0	1	25	0	280	6.06	1.84211	4.84023	7.35714
182	1	58		0	0	0	0	0	0	0	0	0	0	0	0	0	0	1	1	0	0	0	0	9	4.5	137	396	64.2	2.9	1.1	62	6.38	10	152	6.3	35.3	26.4	60	165	0	1	0	22	0	50.1	4.98	0.126515	0.665748	2.63636
183	1	69	eco	1	1	0	0	0	0	0	0	0	0	0	0	0	0	1	1	1	0	0	0	7	22.8	120	422	91.6	20.9	0.8	57	5.25	20	137	7.2	22.3	10.4	60	165	0	1	0	22	0	233.7	9.3	0.553791	6.19076	26.125
184	1	40	Streptococcus，eco	0	0	0	0	0	0	0	0	0	0	0	0	0	0	1	0	0	0	0	0	7	27.9	139	408	94.6	26.4	0.9	101	5.75	75	184	8.7	38.8	3	73	170	0	1	0	25	0	50.1	5.53	0.122794	7.18954	29.3333
185	1	58		1	1	0	0	0	0	0	0	0	0	0	0	0	0	1	1	1	0	0	0	10	5.7	124	392	78.5	4.5	0.8	51	3.3	53	116	16.4	33.3	2.6	74.8	178	1	0	0	24	0	50.1	6.33	0.127806	1.43495	5.625
186	2	49	aba	1	0	0	0	0	0	0	0	1	0	0	0	0	0	1	1	0	0	0	0	9	9.4	111	145	91.7	8.6	0.5	60	3.67	80	256	30.6	31.7	23.3	68	156	1	0	0	28	0	182.5	8.13	1.25862	11.8621	17.2
187	1	65		1	0	0	0	0	0	0	0	0	0	0	0	0	0	1	1	0	0	0	0	7	10.2	110	656	83.2	8.5	1.2	76	4.85	48	220	10.3	31.2	1.7	74	170	0	0	1	26	0	54.5	6.41	0.083079	1.07978	7.08333
188	1	29	eco	0	1	0	0	0	0	0	0	0	0	0	0	0	0	1	0	0	0	1	0	8	15.3	140	161	78.5	12	2.3	46	4.01	49	138	19.2	28.4	1.5	70	175	0	1	0	23	0	32.8	7.79	0.203727	3.24062	5.21739
189	2	90	eco	1	0	0	0	0	1	0	0	0	0	0	1	0	0	1	0	0	0	0	0	17	14	132	206	90.2	12.6	0.6	75	11.27	8	86	4	29	9.2	#NULL!	#NULL!	0	1	0	#NULL!	0	63.1	7.77	0.306311	10.1942	21
190	2	77	Enterococcus	1	1	0	0	0	0	0	0	0	0	0	0	0	0	1	1	0	0	1	0	7	19.5	59	144	94.1	18.3	0.7	281	21.5	181	347	6.5	23.5	5.1	54	157	0	1	0	22	0	213	4.3	1.47917	18.1548	26.1429
191	1	49		0	0	0	0	0	0	0	0	0	0	0	0	0	0	0	1	0	0	0	0	12	6.6	113	341	65	4.3	1.4	64	4.81	15	116	6	39.2	6.9	75	166	1	0	0	27	0	65.4	9.72	0.191789	0.900712	3.07143
192	2	51		0	0	0	1	0	0	0	0	0	0	0	0	0	0	1	1	0	0	0	0	7	11.1	85	136	81.9	9.1	0.7	53	4.56	55	272	15.6	27.5	28.1	46.5	157	0	0	1	19	0	50.1	7.29	0.368382	9.55882	13
193	1	48		0	1	0	0	0	0	0	0	0	0	0	0	0	0	0	0	0	0	0	0	9	10	144	355	74.9	7.5	1.8	72	4.47	30	77	7.9	38.8	16.1	85	165	1	0	0	31	0	45.3	5.92	0.127606	1.17371	4.16667
194	1	36	Enterococcus	1	0	1	0	0	0	0	0	0	0	0	0	0	0	1	0	0	0	1	0	13	21	154	210	74.2	15.6	2.6	86	5.28	140	89	27.6	37.6	9.3	105	#NULL!	0	1	0	#NULL!	0	140.3	7.58	0.668095	2.85714	6
195	2	76		0	0	0	1	0	0	0	1	0	0	0	0	1	0	1	1	0	0	0	0	6	9.2	91	331	75.5	6.9	1.2	75	3.33	15	193	10.8	24.1	8.9	43	150	0	1	0	19	0	50.1	4.84	0.15136	1.73716	5.75
196	2	59	eco	0	0	0	1	0	0	0	0	1	1	0	0	0	0	1	1	1	0	1	0	16	14.5	119	178	89.6	13	0.9	49	5.43	48	94	15.3	42.1	13.1	49	158	0	0	1	20	0	142.5	5.68	0.800562	8.11486	14.4444
197	2	77	Enterococcus casseliflavus	1	0	0	0	0	0	0	0	1	0	0	1	1	0	1	0	0	0	0	0	9	13.5	109	698	86.3	11.7	1.2	48	2.81	16	794	9.2	30.9	3.8	48	151	1	0	0	21	0	50.1	5.27	0.071777	1.39685	9.75
198	1	65		1	1	0	0	0	0	0	0	0	1	1	1	0	0	1	0	0	0	0	0	7	24.1	100	144	91.3	22	1.3	62	6.57	15	124	8.1	24.8	30.4	73	170	0	0	1	25	0	147.4	4.58	1.02361	11.7521	16.9231
199	2	85	efa	0	0	0	1	0	0	0	0	0	0	0	0	0	0	1	1	0	0	1	0	8	10.4	107	351	83.3	8.7	1	56	1.85	58	547	17.5	27.6	21.6	52	154	1	0	0	22	0	109.2	6.05	0.311111	2.47863	8.7
200	2	35	eco	0	0	0	0	0	0	0	0	0	0	0	0	0	0	1	1	1	0	0	0	8	10.6	115	210	82.7	8.8	1.1	53	2.94	30	108	12.8	41.1	5.7	56	160	0	1	0	22	0	122.8	3.21	0.584762	3.80952	8
201	2	71		0	1	0	1	0	0	0	0	0	0	0	0	0	0	1	0	1	1	0	0	9	9.8	105	191	89.2	8.7	0.7	69	5.41	34	135	9.8	33.8	5.8	55	150	0	0	1	24	0	168.7	5.47	0.883246	6.50711	12.4286
202	2	43		0	0	0	0	0	0	0	0	0	0	0	0	0	0	1	1	0	0	0	0	12	13.2	112	471	81.8	10.8	1.3	49	2.34	43	102	10.5	37.1	1.6	66	150	1	0	0	29	0	202.9	8.31	0.430786	1.76384	8.30769
203	1	68	Enterococcus	1	1	0	0	0	1	0	0	1	0	0	0	0	0	0	0	0	0	0	0	10	6.7	127	357	73.5	4.9	1.4	69	5.49	31	174	5.5	35.9	2.6	70	170	1	0	0	24	0	50.1	5.99	0.140336	0.980392	3.5
204	2	55	sau	0	0	0	1	0	0	0	1	0	0	0	0	0	0	1	1	0	0	1	0	13	17.5	128	203	90.9	15.9	0.7	52	3.97	127	147	8.9	33.7	0.9	57.7	160	1	0	0	23	0	181.6	8.31	0.894581	11.1893	22.7143
205	1	81		0	0	0	1	0	1	0	1	0	0	0	0	0	0	0	1	0	0	0	0	9	15	147	103	84.1	12.6	1.2	61	4.77	64	169	97	27.6	43.7	65	170	1	0	0	22	0	235.7	6.29	2.28835	10.1942	10.5
206	1	71	Providencia rettgeri，eco	0	0	0	0	0	0	0	0	1	0	1	0	1	0	1	1	0	0	0	0	15	5.3	114	67	85.2	4.5	0.5	131	8.11	44	133	18.4	30.3	34.3	63	170	0	0	1	22	0	138.5	6.36	2.06716	13.4328	9
207	2	54		0	1	0	0	0	0	0	0	0	0	0	0	0	0	1	0	0	1	0	0	13	14.5	97	62	87.2	12.6	1.3	52	9.48	89	216	18.1	28.1	7.2	46.5	150	0	1	0	21	0	135.9	6.46	2.19193	15.6328	9.69231
208	2	54	Enterococcus	1	0	0	1	0	0	0	0	1	0	0	0	0	0	0	1	0	0	0	0	9	5.8	135	176	86.2	5	0.5	59	4.88	127	281	26.4	45.4	12.2	#NULL!	#NULL!	0	1	0	#NULL!	0	50.1	5.68	0.284659	5.68182	10
209	1	73		1	1	0	0	0	1	0	0	0	0	0	0	0	0	0	0	0	0	0	0	22	11.8	124	203	90.8	10.7	0.5	136	10.03	73	191	18.2	33.6	12.6	57	170	0	1	0	20	1	301.8	8.23	1.4867	10.5419	21.4
210	1	69	eco	0	0	0	1	0	0	0	0	1	0	0	0	0	0	1	1	0	1	0	0	10	15.2	113	253	90.8	13.8	0.5	41	4.04	15	280	14.1	27.7	9	50	160	1	0	0	20	0	134.4	5.6	0.531225	10.9091	27.6
211	2	81	eco，Streptococcus	1	1	0	1	0	0	0	0	0	1	0	0	0	0	0	0	0	0	1	0	22	10.2	124	58	96.2	9.8	0.2	81	9.52	63	123	28	30.9	31.8	55	150	1	0	0	24	1	290.1	8.87	5.00172	84.4828	49
212	1	75		0	0	1	0	0	1	0	0	0	0	0	0	0	0	1	0	0	0	0	0	14	9	146	157	82.1	7.4	0.9	77	5.17	40	89	32.3	43	2.9	90	178	0	1	0	28	0	176.3	6.34	1.12293	5.23708	8.22222
213	2	65	kpn	1	0	0	0	0	1	0	1	0	1	0	0	0	0	1	0	0	0	1	0	21	8.1	134	51	92.9	7.5	0.3	72	7.7	140	99	20	30.5	27.6	60	165	1	0	0	22	1	166.9	5.98	3.27255	49.0196	25
214	2	68	efa	0	0	0	1	0	0	0	0	1	0	0	0	1	0	1	0	0	0	0	0	21	21.6	90	559	83.9	18.1	2.6	40	4.38	10	175	7.2	27.2	18.8	40	150	0	1	0	18	1	101.9	7.8	0.18229	1.24536	6.96154
216	1	71	kpn	0	0	1	0	0	1	0	0	0	1	0	0	0	1	0	0	0	0	1	0	5	20.4	86	96	91.2	18.6	0.6	86	11.39	54	1435	134.3	21.4	143.1	70	170	0	1	0	24	0	135.2	6.48	1.40833	32.2917	31
217	2	54		0	0	0	1	0	0	0	0	1	0	0	0	0	0	1	1	0	0	0	0	8	12.1	135	184	91.5	11.1	0.5	64	11.85	142	173	18.6	38	6.2	#NULL!	#NULL!	0	0	1	#NULL!	0	50.1	5.9	0.272283	12.0652	22.2
218	2	79	efa，Citrobacter	0	0	0	1	0	0	0	0	1	0	1	1	0	0	1	1	0	0	0	0	9	7.2	105	200	92.7	6.7	0.4	57	5.14	28	406	8.7	27.5	1	50	158	0	1	0	20	0	222.2	4.46	1.111	8.375	16.75
219	1	63		0	0	0	0	0	0	0	1	0	1	0	0	0	0	1	0	0	0	1	0	10	14.3	96	368	91.3	13.1	0.6	73	6.18	24	96	15.2	38.2	2.8	68	164	0	1	0	25	0	85.2	7.07	0.231522	5.93297	21.8333
220	2	72		0	1	0	1	0	0	0	1	0	0	0	0	0	0	1	0	0	0	0	0	11	15.2	123	182	95.3	14.5	0.4	103	8.59	59	84	13	34.4	8.5	69	160	1	0	0	27	0	233	5.19	1.28022	19.9176	36.25
221	1	47	Enterococcus	0	0	0	0	0	0	0	1	0	0	0	0	0	0	1	0	0	0	0	0	10	14.8	5	242	83.1	12.3	1.5	75	3.51	70	163	41.2	40.9	25.5	73	175	0	1	0	24	0	29.8	5.8	0.12314	3.38843	8.2
222	2	74		1	1	0	0	0	0	0	1	0	0	0	0	0	0	0	1	0	0	1	0	10	16.6	120	125	92.7	15.4	0.8	55	6	79	99	31.2	40.9	18.8	55	155	1	0	0	23	0	286	6	2.288	15.4	19.25
223	2	46	eco	0	0	0	0	0	0	0	1	1	0	0	0	0	0	1	0	1	1	0	0	27	11.8	86	220	90.6	10.7	0.7	38	1.94	49	328	35	28.2	25.9	#NULL!	#NULL!	0	0	1	#NULL!	1	215.6	5.19	0.98	6.94805	15.2857
224	2	49		0	0	0	0	0	0	0	1	0	0	0	0	0	0	1	1	0	0	0	0	7	9.3	105	76	87.1	8.1	0.6	45	1.8	172	288	15.5	33	17.2	65	166	0	1	0	24	0	129.7	6.1	1.70658	17.7632	13.5
225	1	68	enterococcus gallinarum	1	0	0	0	0	0	0	0	0	0	0	0	0	0	1	0	0	0	1	0	19	20.9	140	237	86.9	18.2	1.5	97	4.03	25	129	10.6	35.4	9.8	65	165	1	0	0	24	0	90.3	7.54	0.381013	5.11955	12.1333
226	1	68	eco	0	1	1	0	0	0	0	1	0	0	0	0	0	0	1	0	0	0	0	0	9	10.4	162	156	87.4	9.1	0.6	88	5.57	106	107	20.2	41.7	33.9	76	170	0	0	1	26	0	192.5	5.68	1.23397	9.72222	15.1667
227	1	44	eco	0	0	0	0	0	0	0	0	0	0	0	0	0	0	1	1	0	0	0	0	7	11.2	122	352	84	9.4	1.1	#NULL!	0	26	154	6.3	35	2.1	72	165	0	1	0	26	0	73.3	7.27	0.208239	2.42769	8.54546
228	1	46		1	0	0	0	0	0	0	0	1	0	0	0	0	0	1	0	0	0	0	0	13	12.4	136	287	76.3	1.5	11.9	73	7.56	31	182	16.9	31.5	8.7	61	170	0	0	1	21	0	86.4	7.01	0.301045	0.04392	0.12605
229	2	52		0	0	0	0	0	0	0	0	1	0	0	0	0	0	1	0	0	0	0	0	7	8.2	139	341	67.6	5.5	2.1	76	4.28	41	174	13.4	39.5	6.8	73.5	165	0	1	0	27	0	50.1	5.68	0.146921	0.768049	2.61905
230	2	83	Streptococcus	1	1	0	0	0	0	0	0	0	0	0	0	0	0	0	1	0	0	0	0	12	13.1	115	204	84.1	11	0.9	66	4.97	49	101	14.1	28.5	8.8	67	158	0	1	0	27	0	140	6.4	0.686275	5.99129	12.2222
231	2	66		1	1	0	0	0	0	0	0	0	0	0	0	0	0	1	1	0	0	0	0	17	19	127	219	96	18.2	0.4	54	2.86	22	143	10.9	36.1	5.8	#NULL!	#NULL!	1	0	0	#NULL!	0	91.8	7.58	0.419178	20.7763	45.5
232	1	45	eco	0	1	0	0	0	0	0	0	0	0	0	0	0	0	1	0	0	0	0	0	4	12.2	115	412	72.8	8.9	1.9	87	3.66	25	123	18.7	31.2	2.6	62	170	0	0	1	21	0	50.1	6.43	0.121602	1.13694	4.68421
233	2	90		1	1	0	0	0	1	0	0	0	1	0	0	0	0	1	0	1	1	0	0	13	7.5	117	118	80.2	6	1	55	8.4	46	104	10.9	23.7	3.7	47	150	1	0	0	21	0	56.1	5.79	0.475424	5.08475	6
234	1	79	kpn	1	1	0	0	0	0	1	1	0	1	0	0	0	0	1	0	0	0	0	0	28	19.5	137	168	95.5	18.6	0.7	122	7.89	109	86	10.4	28.8	9.4	66.4	165	1	0	0	24	1	153.6	6.33	0.914286	15.8163	26.5714
235	1	62		1	0	0	0	0	0	0	0	0	0	0	0	0	0	1	1	1	0	0	0	12	13.3	152	387	80.2	10.7	2	67	6.14	38	229	21.1	40.7	5.6	65.4	159	0	1	0	26	0	33.9	5.21	0.087597	1.38243	5.35
236	1	52	eco	1	1	0	0	1	0	0	0	0	0	0	0	0	0	1	0	0	0	0	0	18	15.3	137	233	87.7	13.4	1.1	56	3.17	49	224	24.9	26.4	5.5	75	168	0	0	1	27	0	63.93	5.14	0.274378	5.22825	12.1818
237	2	67	Enterococcus	1	1	0	0	0	0	0	1	0	1	0	0	0	0	1	0	0	1	0	0	20	11.9	111	91	96.8	11.5	0.2	83	5.22	119	159	52.4	34.1	7.3	75	150	0	1	0	33	0	184.83	7.31	2.0311	63.1868	57.5
238	1	64	kpn	0	0	1	0	0	0	0	1	0	0	0	0	0	0	1	0	1	0	0	0	14	11.6	145	231	77.6	9	1.4	60	3.57	114	172	49.9	34.7	12.1	66	170	0	1	0	23	0	169.6	6.1	0.734199	2.78293	6.42857
239	1	62	Streptococcus	0	0	0	0	0	0	0	1	0	0	0	0	0	0	1	0	0	0	0	0	15	14	103	224	88.2	12.3	0.9	69	4.46	71	254	16.9	32.8	5.2	65	158	1	0	0	26	0	212.3	5.4	0.947768	6.10119	13.6667
240	2	62	efm	1	1	0	1	0	0	0	0	0	0	0	0	0	0	0	1	0	0	0	0	19	13.4	114	240	82.7	11.1	1.3	71	372	43	77	20.9	35.6	1.1	#NULL!	#NULL!	1	0	0	#NULL!	0	54.1	2.2	0.225417	3.55769	8.53846
241	1	60	kpn	0	0	0	0	1	0	0	0	0	0	0	0	0	0	1	0	0	0	0	0	4	8	103	287	60.5	4.8	2.3	58	3.94	56	134	14.1	31.6	5.8	70	170	1	0	0	24	0	35.83	7.87	0.124843	0.727163	2.08696
242	1	42	efm	0	0	0	0	0	0	1	1	0	1	1	1	0	0	1	0	1	1	0	0	19	17.8	135	86	93.6	16.7	0.3	73	8.18	103	109	25.3	31	7.9	75	173	0	1	0	25	0	233.49	5.9	2.715	64.7287	55.6667
243	1	47		1	1	0	0	0	0	0	0	0	0	0	0	0	0	1	0	0	0	0	0	13	6.8	123	141	70	4.8	1.3	78	5.9	56	87	17.7	33.9	1	71.5	170	0	1	0	25	0	133	6.8	0.943262	2.61866	3.69231
244	2	56		0	0	0	0	1	0	0	0	0	0	0	0	0	0	1	1	0	0	0	0	13	18	100	475	81.3	14.6	2	59	2.68	61	415	11.8	31	1.3	#NULL!	#NULL!	0	0	1	#NULL!	0	65.26	5.6	0.137389	1.53684	7.3
245	1	50		0	0	0	1	0	0	0	0	0	0	0	0	0	0	1	0	0	0	0	0	10	11.1	144	181	71.6	7.9	1.9	71	2.92	48	86	24.5	38.2	11	75	170	0	1	0	26	0	210.2	5.4	1.16133	2.29718	4.15789
246	1	45	eco	0	0	0	0	0	0	0	0	0	0	0	0	0	0	0	1	0	0	0	0	14	9.1	121	117	69.6	6.3	1.8	88	2.81	43	134	16.5	36.1	5.6	80	180	1	0	0	25	0	74.2	8.3	0.634188	2.99145	3.5
247	2	65	eco	1	0	0	0	1	0	0	0	0	0	0	0	0	0	1	1	0	0	0	0	10	9.4	118	33	88.8	8.3	0.6	59	13.15	145	89	19.5	25.4	1.3	62.5	157	0	1	0	25	0	125.5	7.4	3.80303	41.9192	13.8333
248	2	79	kpn	1	0	0	0	0	0	0	0	0	0	0	0	0	0	1	1	0	0	0	0	15	18.8	102	346	87.7	16.5	1.5	66	4.62	37	132	16.1	27.8	4.8	#NULL!	#NULL!	0	1	0	#NULL!	0	87.6	6.8	0.253179	3.17919	11
249	1	54	efa	0	1	0	1	1	0	0	0	0	0	0	0	0	0	0	1	0	0	0	0	12	22.1	126	129	90.4	20	0.7	63	6.06	107	157	49.6	23.9	14.5	#NULL!	#NULL!	1	0	0	#NULL!	0	271.9	6.07	2.10775	22.1484	28.5714
250	2	64	kpn	0	1	0	0	1	0	0	0	0	0	0	0	0	0	1	0	0	0	0	0	12	10.2	99	190	75.2	7.7	1.3	62	3.95	50	176	28.9	34.4	12.2	#NULL!	#NULL!	0	0	1	#NULL!	0	118.1	5.82	0.621579	3.11741	5.92308
251	2	71	pae	1	0	0	0	0	0	1	0	0	0	1	1	0	0	0	1	0	0	0	0	42	35.7	95	114	96.2	34.3	0.6	89	11.56	39	220	12.1	28.6	6.5	#NULL!	#NULL!	1	0	0	#NULL!	1	182.6	5.7	1.60175	50.1462	57.1667
252	1	34	kpn	0	1	0	0	0	0	0	0	0	0	0	0	0	0	1	0	0	0	1	0	6	23.6	98	515	85.4	20.2	1.9	52	5.35	11	125	19.6	34	2.6	59	169	0	1	0	21	0	148.6	7.31	0.288544	2.06438	10.6316
253	1	57	kpn	0	0	0	0	0	0	0	1	0	1	0	0	0	0	1	0	0	0	0	0	18	10.4	113	108	90.5	9.4	0.4	78	8.43	120	92	41.1	28.7	10.4	70	166	0	0	1	25	0	216	7.21	2	21.7593	23.5
254	1	65	kpn	0	1	0	0	0	0	0	0	0	0	0	0	0	0	0	0	0	0	0	0	7	10.6	149	359	78.1	8.3	1.6	63	5.08	33	132	10.3	32.1	1.4	70	166	0	1	0	25	0	110.6	7.73	0.308078	1.44499	5.1875
255	2	62	Enterococcus	0	0	0	1	0	0	0	1	0	0	0	0	0	0	1	1	1	1	0	0	22	8.4	104	49	90.9	7.6	0.6	52	6.3	12	154	31.3	22.5	3.6	70	155	0	1	0	29	1	145.2	4.6	2.96326	25.8503	12.6667
256	1	53		0	1	0	1	0	0	0	0	1	0	0	0	0	0	1	1	0	0	0	0	12	8.6	127	300	74.4	6.4	1.2	75	3.63	62	693	23.4	26	12.1	70	174	0	1	0	23	0	50.1	5.91	0.167	1.77778	5.33333
257	2	73	eco	1	0	1	0	0	1	0	0	0	0	0	0	0	0	1	0	0	0	0	0	10	21.3	126	97	89.1	19	1.8	56	3.56	73	89	13.1	30.7	2.6	90	165	1	0	0	33	0	178.3	4.58	1.83814	10.882	10.5556
258	2	85	eco	1	0	0	1	0	0	0	0	0	0	0	0	0	0	1	0	0	0	0	0	6	9.2	111	496	81.2	7.5	1.2	58	3.29	37	616	8.1	28.8	3.3	54	150	0	1	0	24	0	74.9	7.51	0.151008	1.26008	6.25
259	1	73		1	0	0	0	0	1	1	1	0	0	0	0	0	0	0	1	0	0	0	0	23	10.6	111	278	82	8.7	1.3	148	18.56	15	192	26	30.7	4	#NULL!	#NULL!	0	1	0	#NULL!	1	351	7.06	1.26259	2.40731	6.69231
260	1	69	Streptococcus	0	1	0	0	0	0	0	0	0	0	0	0	0	0	1	0	0	0	1	0	23	12.6	129	173	80.5	10.1	1.5	99	6.92	38	196	14.5	30.3	5.7	70	172	0	0	1	24	1	199	7.39	1.15029	3.8921	6.73333
261	2	72		1	0	0	0	0	0	0	0	0	0	0	0	0	0	1	1	0	0	0	0	10	10.9	90	204	86.2	9.4	1	181	11.21	43	166	13	26.2	3.2	60	155	0	0	1	25	0	50.1	5.72	0.245588	4.60784	9.4
262	1	48		0	0	0	0	0	0	0	0	0	0	0	0	0	0	1	0	0	0	0	0	16	15.8	134	280	77.7	12.3	2.8	62	3.51	41	130	12.2	39.3	4.1	75	170	0	1	0	26	0	161	7.5	0.575	1.56888	4.39286
263	2	51		0	1	0	1	0	0	0	0	0	0	0	0	0	0	1	0	0	0	0	0	20	8.2	125	375	85.3	7	1	40	1.86	27	237	10.1	35.2	3.1	49	164	0	1	0	18	0	20.6	6.83	0.054933	1.86667	7
264	2	67	Streptococcus	1	0	0	0	0	0	1	0	0	1	1	0	0	0	1	0	1	1	0	0	10	52.7	100	142	96.5	50.9	1.1	281	12.89	82	187	8.6	23.1	2.4	59	160	0	1	0	23	0	234	9.27	1.64789	32.5864	46.2727
265	1	71		0	0	0	0	1	0	0	0	0	0	0	0	0	0	1	0	0	0	0	0	19	5.9	99	191	78.7	4.6	0.9	78	4.08	43	104	10.1	26.5	6.3	60.5	168	0	0	1	21	0	81.8	4.43	0.428272	2.67597	5.11111
266	1	50	eco	1	1	0	1	0	0	0	0	0	0	0	0	0	0	1	1	1	1	0	0	17	12.2	157	84	83	10.1	1.3	69	10.68	323	285	44.5	26.8	68.6	79.5	170	0	1	0	28	0	296	2.83	3.52381	9.24908	7.76923
267	1	55		0	0	0	0	1	0	0	0	1	0	0	0	1	1	1	1	0	0	1	0	24	6.5	99	88	83	5.39	0.71	60	4.27	26	381	21.1	29.4	14.8	55	175	0	0	1	18	1	147	6.39	1.67046	8.62676	7.59155
268	2	40		0	0	0	0	0	0	0	0	0	0	0	0	0	0	0	1	0	0	0	0	14	4.7	100	437	64.4	3	1.3	54	2.94	7	161	2.8	35.8	2.8	48.6	156	0	1	0	20	0	11.1	7.08	0.0254	0.528076	2.30769
269	1	71	efa	1	0	0	0	0	0	1	1	0	1	0	0	1	0	1	0	0	0	0	1	14	4.9	82	48	77.9	3.8	0.6	66	2.36	37	308	27.4	23	55.3	53.5	160	0	0	1	21	0	138.3	5.51	2.88125	13.1944	6.33333
270	2	56		1	0	0	0	0	0	0	0	0	0	0	0	0	0	0	0	0	0	1	0	14	8.3	120	438	55	4.6	2.8	51	4.35	45	164	7.1	40.8	2.8	60	156	0	0	1	25	0	35.9	5.85	0.081963	0.375082	1.64286
271	1	66	eco	0	0	0	1	0	1	0	0	0	0	0	0	0	0	1	1	0	0	0	0	20	10.1	101	404	80	8.1	1.5	60	4.44	45	196	4.1	23	7.8	51	158	0	1	0	20	0	87.6	4.42	0.216832	1.33663	5.4
272	1	69	eco	0	0	0	1	0	0	0	0	0	0	0	0	0	0	1	1	0	0	0	0	4	8.2	137	405	77.2	6.3	1.2	56	5.96	25	211	10.4	31.3	1.6	63	170	0	1	0	22	0	50.1	5.64	0.123704	1.2963	5.25
273	1	44		1	0	0	0	0	0	0	0	0	0	0	0	0	0	1	1	0	0	0	0	12	10.4	119	278	75.9	7.9	1.7	86	3.77	58	248	10.8	35.5	1.5	66	170	1	0	0	23	0	120	5.22	0.431655	1.6716	4.64706
274	1	69		1	1	0	1	0	0	1	0	0	0	0	0	0	0	0	0	0	0	1	0	12	4.8	138	137	65.9	3.2	0.9	85	5.67	11	139	25.4	40.1	23.4	71	163	0	0	1	27	0	3.5	6.16	0.025547	2.5953	3.55556
275	1	62	Streptococcus	1	1	0	0	0	0	0	0	0	0	0	0	0	0	1	0	0	0	0	0	6	11	132	256	75	8.3	1.6	78	4.47	66	204	10	41.6	1.6	75	169	0	1	0	26	0	50.1	7.38	0.195703	2.02637	5.1875
276	2	64	eco	0	1	0	0	0	0	0	0	0	0	0	0	0	0	1	0	0	0	1	0	10	7.9	79	222	87	6.87	0.63	48	1.97	104	238	9.2	22.4	6.4	50	165	0	1	0	18	0	85.5	4.18	0.385135	4.91205	10.9048
277	2	64		1	0	0	0	0	0	0	0	0	0	0	0	0	0	1	0	0	0	1	0	5	8.2	111	417	59	4.84	2.71	99	4.79	43	183	9.7	21.5	2.8	66.2	158	0	1	0	27	0	8	8.33	0.019185	0.428292	1.78598
278	1	30	Streptococcus	0	0	0	0	0	0	0	0	0	0	0	0	0	0	1	0	0	0	0	0	8	17.3	139	305	75	12.98	2.77	72	3.79	128	186	11.9	39.1	14.2	65.5	167	1	0	0	23	0	156	5.08	0.511475	1.53637	4.68592
279	1	48		0	1	0	0	0	0	0	0	0	0	0	0	0	0	1	0	0	0	1	0	7	11.7	114	555	78	9.13	1.64	43	2.64	52	392	11.5	31.2	2.8	59	160	0	1	0	23	0	50.1	4.63	0.09027	1.00308	5.56707
280	1	71		0	0	0	0	0	0	0	0	0	0	0	0	0	0	0	1	0	0	0	0	9	4.1	121	227	56.3	2.3	1.3	68	7.07	22	92	10.2	38.3	2.6	60	165	1	0	0	22	0	171.1	8.76	0.753744	0.779397	1.76923
281	2	67		1	1	0	0	0	0	0	0	0	0	0	0	0	1	1	0	1	1	0	0	4	27.4	86	158	92.5	25.4	1.2	61	11.7	202	107	270.2	28.3	3.4	70	150	0	1	0	31	0	320	5.68	2.02532	13.3966	21.1667
282	2	67	efm	1	1	0	1	0	0	0	0	1	0	0	0	0	0	1	1	0	0	0	0	5	17.9	112	199	90.8	16.3	0.8	65	6.01	79	229	23.6	40.6	10.1	60	160	0	1	0	23	0	171.7	8.67	0.862814	10.2387	20.375
283	1	80	eco	0	0	0	0	0	0	0	0	0	0	0	0	0	0	1	1	1	1	0	0	18	12.3	107	83	96.6	11.9	0.2	91	20.2	51	134	24.3	27.9	1.9	#NULL!	#NULL!	0	0	1	#NULL!	0	130.3	6.4	1.56988	51.6867	59.5
284	1	62	eco	1	1	0	0	0	0	0	0	0	0	0	0	0	0	1	1	0	0	0	0	11	7.9	132	80	89	7.03	0.55	122	10.4	125	130	22.1	31.4	10	67	168	0	0	1	24	0	50.1	7.52	0.62625	15.9773	12.7818
285	1	56		0	1	0	0	0	0	0	0	0	0	0	0	0	0	1	0	0	0	1	0	27	4.7	121	241	49	2.3	2	80	3.8	28	84	8.7	39	5.1	64.7	170	0	0	1	22	1	53.5	6.76	0.221992	0.477178	1.15
286	1	34		0	0	0	0	0	0	0	0	0	0	0	0	0	0	0	1	0	0	0	0	5	8.3	153	350	78.6	6.5	1.4	52	4.32	17	100	10.1	39.7	2.3	79	173	1	0	0	26	0	50.1	6.25	0.143143	1.32653	4.64286
287	1	81	Enterococcus	0	0	0	0	1	0	0	0	0	0	0	0	0	0	1	0	0	0	0	0	5	5.3	133	171	52.3	2.8	1.8	82	5.4	14	90	17.1	38.7	6	60	162	0	0	1	23	0	2.95	5.68	0.017251	0.909682	1.55556
288	2	81	eco	1	0	0	1	0	0	0	0	0	0	0	0	0	0	1	1	0	0	1	0	24	11.5	116	611	90	10.4	0.6	45	8.9	49	55	5.6	29.2	2.3	60	158	1	0	0	24	1	50.1	7.55	0.081997	2.83688	17.3333
289	1	73	kpn	0	0	0	1	0	0	0	0	0	0	0	0	0	0	1	0	0	0	0	0	5	7.7	138	213	70	5.4	1.7	48	3.32	20	168	10.9	30.1	5.2	57	165	1	0	0	21	0	18	2.4	0.084507	1.4913	3.17647
290	1	76		0	1	0	1	1	1	0	0	0	0	0	0	0	0	0	1	0	0	0	0	10	5.6	64	44	86	4.8	0.4	68	3.8	16	79	48.3	29.3	3.1	#NULL!	#NULL!	1	0	0	#NULL!	0	50.1	5.4	1.13864	27.2727	12
291	1	42		0	0	0	0	0	0	0	0	0	0	0	0	0	0	1	0	0	0	0	0	4	4.3	136	372	56	2.4	1.4	73	5.4	28	146	5.4	41.5	2.6	64	167	0	1	0	23	0	6.1	5.05	0.016398	0.460829	1.71429
292	1	47		0	0	0	0	0	0	0	0	0	0	0	0	0	0	1	1	0	0	0	0	14	18.4	139	90	92	16.93	0.74	94	6.79	355	102	14	33.5	72.5	75	167	0	1	0	27	0	50.1	2.8	0.556667	25.4204	22.8784
293	1	62	citrobacter freundii	0	0	0	0	0	0	0	0	0	0	0	0	1	0	1	0	0	0	0	0	20	25.7	127	186	93	23.9	0.77	75	3.05	48	293	107.3	26.9	21.1	58	168	1	0	0	21	0	50.1	6.24	0.269355	16.6876	31.039
294	2	58	eco	1	1	0	0	0	0	0	0	0	0	0	0	0	0	1	0	0	0	0	0	8	9	101	395	65	5.85	2.52	76	2.2	45	191	4.8	30.6	1.1	81	156	1	0	0	33	0	48.8	5.62	0.123544	0.587703	2.32143
295	2	67		1	0	0	0	0	0	0	0	0	0	0	0	0	0	1	0	0	0	0	0	9	11.1	115	119	80	8.88	1.89	101	5.27	17	85	5.2	39.5	2	63	160	0	1	0	25	0	50.1	6.49	0.421008	3.94825	4.69841
296	1	78	anaerobe	0	0	0	0	0	0	0	0	0	0	0	0	0	0	1	0	0	0	0	0	29	15.5	113	234	87	13.48	1.24	96	4.03	24	267	14.4	22.9	15.4	64.5	172	1	0	0	22	1	142	5.95	0.606838	4.64571	10.871
297	2	40		0	0	0	0	0	0	0	0	0	0	0	0	0	0	0	1	0	0	0	0	14	18	121	211	82	14.76	2.16	71	3.34	96	66	18.6	38	4.3	66	160	0	1	0	26	0	1.3	3.52	0.006161	3.23855	6.83333
298	2	60	eco	0	0	0	1	1	0	0	0	1	0	0	0	0	0	1	1	0	0	0	0	15	16.4	100	386	87	14.3	1.3	66	2.46	22	296	39.4	25.3	4.2	67	160	0	1	0	26	0	50.1	4.55	0.129793	2.84974	11
299	2	64	sho	0	1	0	1	0	0	0	0	0	0	0	0	0	0	1	1	0	0	0	0	8	8.6	102	104	89	7.7	0.3	73	7.64	127	223	28.9	43.7	19	55	152	0	1	0	24	0	134	4.43	1.28846	24.6795	25.6667
300	2	86	Streptococcus	0	0	0	0	0	0	0	0	0	0	0	0	0	0	1	1	0	0	1	0	13	15.1	87	197	81	12.23	2.27	78	3.45	7	111	16.1	19	2.7	48.6	152	0	0	1	21	0	50.1	6.38	0.254315	2.73486	5.38767
301	2	64	kpn	1	1	0	0	0	0	0	0	0	0	0	0	0	0	0	0	0	0	1	0	16	15.9	97	369	89.9	14.3	0.7	53	3.15	39	155	11	28.1	4.5	54	152	0	1	0	23	0	199.3	8.62	0.540108	5.5362	20.4286
302	1	46	kpn	0	1	1	0	1	0	0	0	0	1	0	0	0	0	1	1	0	0	0	0	32	11	124	190	85.5	9.4	0.9	54	3.41	62	106	18.3	26.6	15.6	66	171	1	0	0	23	1	176.74	4.63	0.930211	5.49708	10.4444
303	1	87		1	1	0	0	0	0	0	0	1	0	0	0	0	0	1	0	0	0	0	0	8	18.6	128	231	90.4	16.8	1.5	84	9.77	13	117	11.1	31.6	3.2	57	170	0	1	0	20	0	131.5	7.44	0.569264	4.84849	11.2
304	1	78	kpn	0	0	0	0	0	1	0	0	0	0	0	1	1	1	1	0	0	0	0	0	8	5.8	102	84	86.6	5	0.4	54	6.52	14	117	17.2	20.7	5.5	#NULL!	#NULL!	0	1	0	#NULL!	0	157.3	5.4	1.87262	14.881	12.5
305	1	62	efa，Citrobacter	0	0	0	1	0	0	0	0	1	1	0	0	1	0	1	0	0	0	0	0	11	6.6	91	217	80.8	5.3	0.6	67	4.58	52	461	54.9	26.8	14.7	60	170	0	1	0	21	0	156	5.71	0.718894	4.07066	8.83333
306	1	82	kpn	0	1	0	0	0	1	0	1	1	0	0	0	0	0	1	0	0	0	0	0	18	12.6	153	116	86.7	10.9	0.8	66	8.31	101	131	17.5	33.3	9.1	#NULL!	#NULL!	0	1	0	#NULL!	0	224.9	4.64	1.93879	11.7457	13.625
307	2	73		0	0	0	1	1	0	0	0	1	0	0	0	0	0	1	1	0	0	0	0	5	5.4	99	158	76.1	4.1	0.7	44	3.46	12	207	8.2	23.2	9	35	146	1	0	0	16	0	101.6	5.5	0.643038	3.70705	5.85714
308	1	91		1	1	0	0	0	1	0	0	0	0	0	0	0	0	1	0	0	0	0	0	20	9.7	116	263	84.6	8.2	1.1	39	2.22	34	162	1.6	26	4.9	64	173	0	1	0	21	0	125.6	8.53	0.477567	2.83443	7.45455
309	1	79	kpn	0	0	0	0	0	0	0	0	1	1	1	0	0	0	1	1	0	0	0	0	27	11.1	133	49	92.5	10.3	0.4	81	6.95	136	105	13.1	30.4	40.7	#NULL!	#NULL!	0	1	0	#NULL!	1	304.1	5.46	6.20612	52.551	25.75
310	2	49	kpn	0	1	0	0	0	1	0	0	0	0	0	0	0	0	1	0	0	0	0	0	18	25.4	111	299	90.8	23.1	1.4	47	5.25	29	232	9.8	30.7	5.9	48.5	150	0	1	0	22	0	240.2	5.43	0.803344	5.51839	16.5
311	1	62	eco	1	0	0	0	0	1	0	1	0	0	0	0	0	0	1	0	0	0	1	0	7	8.1	75	211	87.4	7.1	0.4	72	4.41	312	191	23.2	34.7	9.8	#NULL!	#NULL!	0	1	0	#NULL!	0	94.6	6.88	0.448341	8.41232	17.75
312	1	77		0	0	0	1	1	1	0	0	1	0	0	0	0	0	1	0	0	0	1	0	12	10.8	131	49	84.9	9.2	0.7	78	15	88	93	41	32.8	26.9	55	160	1	0	0	21	0	292.3	6.03	5.96531	26.8222	13.1429
313	2	87		0	0	0	0	0	0	0	0	0	0	0	0	0	0	0	1	0	0	0	0	12	5.3	88	86	65.3	3.5	1.5	48	4.09	16	78	9.3	26	2.3	50	160	0	1	0	20	0	41.8	5.31	0.486047	2.71318	2.33333
314	1	84	kpn	1	0	0	1	0	1	0	1	0	0	0	0	1	0	1	1	0	0	0	0	12	7.4	124	171	72.2	5.3	1.4	75	4.38	44	147	28.6	29.4	4.2	72	165	0	0	1	26	0	154.2	6.83	0.901754	2.21387	3.78571
315	2	82	eco	0	1	0	1	0	1	0	0	0	1	0	0	0	0	1	0	0	0	1	0	9	13.7	106	168	85.3	11.7	1.1	39	4.9	35	134	6.9	27.1	20.9	#NULL!	#NULL!	0	0	1	#NULL!	0	264	2.21	1.57143	6.33117	10.6364
316	1	42	kpn	0	1	1	0	0	0	0	0	0	1	0	0	0	1	1	0	0	0	0	0	51	11.5	143	32	79.2	9.1	1.4	60	4.65	76	205	14.3	31.4	29.9	80	170	1	0	0	28	1	213.8	6.81	6.68125	20.3125	6.5
317	1	64	kpn	1	1	0	0	0	1	1	1	0	0	0	0	0	0	0	1	0	0	0	0	37	15.5	85	136	91.8	14.2	0.7	132	21.08	132	117	11	20.6	2.7	72.5	173	0	0	1	24	1	184.7	7.05	1.35809	14.916	20.2857
318	1	71		1	0	0	0	0	0	0	1	0	0	0	0	0	0	0	0	0	0	0	0	8	8.1	125	276	82.3	6.7	1	54	3.83	60	315	8.8	31.8	1.9	66	165	0	1	0	24	0	102.8	5.59	0.372464	2.42754	6.7
319	1	86		0	0	0	1	0	0	0	0	0	0	0	0	0	0	0	1	0	0	1	0	#NULL!	13.3	132	179	82	10.9	1.4	43	4.61	126	107	18.8	25.7	3.9	#NULL!	#NULL!	1	0	0	#NULL!	0	56.4	5.51	0.315084	4.34956	7.78571
320	2	71	kpn	1	0	0	0	0	0	0	0	0	0	0	0	0	0	1	1	0	0	0	0	11	6.8	109	330	73.6	5	1.3	56	4.29	20	168	11.9	32.6	1.1	62	160	0	1	0	24	0	99.9	8.2	0.302727	1.1655	3.84615
321	1	57	eco	1	1	1	0	0	0	0	0	0	0	0	0	0	0	1	0	0	0	0	0	16	10.8	122	213	73.4	7.9	1.4	69	6.52	19	45	11.1	41.1	8.1	72	165	0	1	0	26	0	186.6	4.52	0.876056	2.64923	5.64286
322	1	76	eco	0	1	0	0	0	0	0	0	0	1	0	0	1	0	1	0	0	0	0	0	10	2.1	120	18	83.6	1.8	0.3	84	13.97	246	283	13.5	24.1	5.1	69	175	0	1	0	23	0	303.7	6.87	16.8722	33.3333	6
323	1	47	kpn	0	1	0	0	0	0	0	1	0	0	0	0	0	0	0	1	0	0	0	0	7	11	119	208	74.2	8.2	1.3	54	4.79	118	120	24.8	36.3	4.7	60	165	1	0	0	22	0	110.4	7.09	0.530769	3.03254	6.30769
324	1	66	kpn	1	0	0	1	0	0	0	1	0	0	0	0	0	0	1	0	0	0	0	0	7	8.5	131	282	77.7	6.6	1.2	52	3.12	48	599	16.4	32.5	3.9	70	170	0	1	0	24	0	50.1	8.74	0.17766	1.95036	5.5
325	2	62	eco	0	1	0	0	0	0	0	0	0	0	0	0	0	0	1	1	0	0	0	0	4	6.5	104	254	72.1	4.7	1	34	1.81	24	207	8.3	30.8	4.2	54	151	1	0	0	24	0	66.9	6.58	0.263386	1.85039	4.7
326	2	50	eco	0	0	0	0	0	0	0	1	1	0	0	0	0	0	1	1	1	1	0	0	11	11.7	115	136	87.9	10.3	0.3	59	4.62	208	213	11.7	27.2	4.7	50	155	0	1	0	21	0	183.4	7.69	1.34853	25.2451	34.3333
327	1	64	eco	0	1	0	0	1	1	0	0	0	0	0	0	0	0	0	1	0	0	0	0	9	16.1	152	229	82.2	13.2	0.5	62	8.26	40	199	10.3	25	12.5	70	170	1	0	0	24	0	175.9	6.13	0.768122	11.5284	26.4
328	2	65		0	1	0	0	0	1	0	0	0	0	0	0	0	0	0	1	0	0	0	0	6	13	86	520	88.2	11.5	1	34	3.65	35	141	5.1	29	3.9	50	155	0	1	0	21	0	146.6	6.92	0.281923	2.21154	11.5
329	2	64	kpn	0	0	0	0	0	0	0	1	0	0	0	0	0	0	1	0	1	0	1	0	6	14.2	100	248	82.1	11.7	1.7	36	4.54	23	166	10	30.5	1.8	58	160	0	1	0	23	0	153.7	8.01	0.619758	2.77514	6.88235
330	2	45		1	1	1	0	0	1	0	0	0	0	0	0	0	0	1	0	0	1	0	0	18	14.5	131	301	83.3	12.1	1.5	34	3.31	42	141	7.6	36.3	1.5	#NULL!	#NULL!	0	0	1	#NULL!	0	102.2	5.7	0.339535	2.67996	8.06667
331	1	61	kpn	0	1	0	0	0	0	0	1	0	1	0	0	0	0	1	1	0	0	0	0	9	12.4	108	166	92.3	11.5	0.3	73	9.44	173	377	21.2	31.4	14.6	60	170	0	1	0	21	0	278.7	6.19	1.67892	23.0924	38.3333
332	1	66	Eikenella corrodens	1	1	1	0	1	1	0	0	0	0	1	0	0	0	1	0	0	0	0	0	22	12.7	113	123	87.6	11.1	0.6	82	9.09	33	92	16.9	33.9	79.6	83.3	174	1	0	0	28	1	204.6	7.36	1.66342	15.0406	18.5
333	2	65	kpn	0	0	0	1	0	0	0	1	0	0	0	0	0	0	1	1	0	0	0	0	13	10.6	127	156	92.8	9.8	0.5	38	2.99	52	286	48	36.2	11	50.5	150	0	1	0	22	0	217.8	7.91	1.39615	12.5641	19.6
334	1	65	eco	0	0	0	0	0	0	0	0	0	0	0	0	0	0	1	0	0	0	0	0	15	11.7	115	240	93.5	10.9	0.3	63	4.61	33	103	7.3	30.5	5.2	75	175	0	0	1	24	0	178.6	6.48	0.744167	15.1389	36.3333
335	1	54		0	1	0	0	0	1	0	0	0	0	0	0	0	0	1	0	0	0	1	0	12	3.4	121	122	94.2	3.2	0.2	59	5.61	73	122	14	32.1	28.7	#NULL!	#NULL!	0	1	0	#NULL!	0	162.3	4.1	1.33033	13.1148	16
336	1	77	kpn	0	0	0	0	0	1	0	1	0	0	0	0	0	0	1	1	0	0	0	0	16	11.7	117	422	84.8	9.9	1	72	3.74	71	226	12.5	27.8	5.2	#NULL!	#NULL!	1	0	0	#NULL!	0	208.3	6.15	0.493602	2.34597	9.9
337	1	45		0	1	1	0	0	0	0	0	0	1	0	0	0	0	1	0	0	0	0	0	11	17	142	92	89	15.1	0.8	95	8.21	396	78	27.9	32.7	6.2	79	174	0	1	0	26	0	335.9	5.6	3.65109	20.5163	18.875
338	2	41		0	1	0	0	0	0	0	0	0	1	1	1	0	0	1	1	0	0	0	0	16	27.6	108	385	93.5	25.8	1	32	3.95	15	203	6.5	21.1	1	#NULL!	#NULL!	0	1	0	#NULL!	0	314.9	7.66	0.817922	6.7013	25.8
339	1	83	kpn	1	0	0	0	0	1	0	1	1	1	1	0	0	0	1	0	0	0	1	0	16	10.6	151	103	84.9	9	0.8	93	15.56	149	216	33.2	26.9	27.7	71	173	0	1	0	24	0	271.5	9.17	2.63592	10.9223	11.25
340	2	92	eco，Morganella morganii，B. fragilis	1	0	0	1	0	1	0	0	0	0	1	0	0	0	1	0	0	0	0	0	10	13.4	92	135	88.1	11.8	1	78	5.77	34	370	25.6	30.8	28.9	42.8	140	1	0	0	22	0	226.19	8.84	1.67548	8.74074	11.8
341	2	82	kpn	0	1	0	0	0	1	0	0	0	0	0	0	0	0	1	0	0	0	0	0	12	7.1	102	253	94.1	6.7	0.2	81	8.56	27	132	7	30	1.1	39	150	0	0	1	17	0	127.6	9	0.504348	13.2411	33.5
342	1	66	bacillus	1	0	0	0	0	0	0	0	0	0	0	0	0	0	1	0	0	0	0	0	5	12	123	377	83.1	10	1.3	55	4.33	32	95	10.5	35.6	6.7	76	165	0	1	0	28	0	106.1	5.67	0.281432	2.0404	7.69231
343	1	63	kpn	0	1	0	0	0	1	0	0	0	0	0	0	0	0	1	0	0	1	1	0	9	11.2	130	171	84.2	9.4	0.8	37	3.67	24	89	9.9	28.7	1	67	175	0	1	0	22	0	100.6	5.63	0.588304	6.87134	11.75
344	1	52		0	1	0	1	0	0	0	0	0	0	0	0	0	0	1	1	0	0	0	0	7	8.4	115	253	85.5	7.2	0.7	62	5.82	77	360	22.1	32.3	16	70	165	0	0	1	26	0	101	7.05	0.399209	4.0655	10.2857
345	2	67		1	0	0	0	0	1	0	0	0	0	0	0	0	0	1	0	0	0	0	0	10	10.2	126	209	77.7	7.9	1.4	48	2.45	41	126	20.5	29.8	2.2	67	152	1	0	0	29	0	97.3	4.78	0.46555	2.69993	5.64286
346	2	62	kpn，Streptococcus	0	0	0	1	0	0	1	1	1	1	0	0	0	0	1	1	1	1	0	0	18	6.3	120	91	90.6	5.7	0.2	114	15.32	66	107	19.1	31.7	9.3	60	155	0	0	1	25	0	266.8	7.47	2.93187	31.3187	28.5
347	1	50	sep	0	0	0	0	1	0	0	0	1	1	1	1	1	0	1	0	0	0	0	0	20	6	61	31	93	5.6	0.2	54	5.43	138	496	155.4	21.4	70.8	#NULL!	#NULL!	0	0	1	#NULL!	0	221.6	6.61	7.14839	90.3226	28
348	2	28	eco	0	0	0	0	0	0	0	1	0	0	0	0	0	0	1	0	0	0	0	0	11	10.2	120	387	73.9	7.5	1.9	49	2.92	45	117	10.3	40.1	2.6	75	166	0	1	0	27	0	32.9	7.62	0.085013	1.01999	3.94737
349	1	58	eco	0	0	0	0	0	0	0	1	0	0	0	0	0	0	1	1	1	1	0	0	11	8.1	128	388	78.5	6.4	1.1	75	5.55	83	344	9.1	36.4	7.1	64.3	162	0	1	0	25	0	50.1	5.44	0.129124	1.49953	5.81818
350	1	51		0	0	0	0	0	0	0	1	0	0	0	0	0	0	1	0	1	1	0	0	20	11.3	125	266	70.8	8	2.3	67	7	15	70	31.9	36.9	2.7	60	162	0	1	0	23	0	12.1	6.09	0.045489	1.30762	3.47826
351	1	55		0	1	1	1	0	1	0	0	0	0	0	0	0	0	1	0	0	0	0	0	9	16.9	130	48	82	13.9	1.9	65	6.91	75	111	25.9	28.3	2.6	70	165	0	1	0	26	0	243.6	8.63	5.075	15.2412	7.31579
352	2	57	kpn	0	0	0	1	0	0	0	0	0	0	0	0	0	0	1	1	0	0	0	0	16	9.3	114	148	91.4	8.5	0.6	54	5.13	96	157	34.6	37.8	14.6	68	158	0	1	0	27	0	193.6	5.53	1.30811	9.57207	14.1667
353	1	61		1	0	0	0	1	0	0	0	0	0	0	0	0	0	1	0	0	0	1	0	5	6	132	405	73.7	4.4	1.2	72	3.49	32	91	6.7	36.1	7.5	76.6	169	0	1	0	27	0	66.4	6.33	0.163951	0.90535	3.66667
354	2	53		1	0	0	0	0	0	0	1	0	0	0	0	0	0	1	0	0	0	1	0	7	8.5	106	421	68.4	5.8	2.1	62	4.96	31	131	4.1	32.8	6.8	71.5	162	0	0	1	27	0	113.4	7.53	0.269359	0.656034	2.76191
355	1	53		1	1	1	0	1	1	0	0	0	0	0	0	0	0	1	0	0	0	0	0	17	11.9	112	390	89.8	10.7	0.7	54	3.09	176	211	14.1	35.4	3.7	71	173	1	0	0	24	0	245.7	7.2	0.63	3.91941	15.2857
356	1	60	kpn	0	1	0	0	0	0	0	0	0	0	0	0	0	0	1	0	1	1	0	0	11	7.2	113	132	85.2	6.1	0.6	72	5.75	70	127	8.8	27.1	8.6	#NULL!	#NULL!	0	0	1	#NULL!	0	224.5	5.59	1.70076	7.70202	10.1667
357	2	42		0	0	0	0	0	0	0	0	0	0	0	0	0	0	1	0	0	0	0	0	4	8.4	102	696	70.9	6	1.9	46	3.41	31	196	8.6	34.4	2.9	58	152	0	0	1	25	0	46.4	8.29	0.066667	0.453721	3.15789
358	2	68		1	1	0	0	0	0	0	1	0	0	0	0	0	0	1	0	0	0	0	0	23	17.5	121	174	82.3	14.4	1.8	76	4.16	100	225	11.5	31.6	11.1	65	150	1	0	0	29	1	163.1	6.87	0.937356	4.5977	8
359	1	53	eco	1	1	0	0	0	0	0	0	0	0	0	0	0	0	1	0	1	1	0	0	14	16.7	136	83	94.4	15.8	0.5	106	10.11	145	83	35	38.4	6.1	74.9	172	0	1	0	25	0	240.8	6.66	2.90121	38.0723	31.6
360	2	64	eco	0	0	0	0	0	0	0	0	1	0	0	0	0	0	1	1	0	0	0	0	7	4.7	124	200	52.3	2.5	1.9	47	4.52	17	130	4.8	39.7	6.9	60	157	0	1	0	24	0	50.1	8.77	0.2505	0.657895	1.31579
361	2	82		0	0	0	0	0	0	0	0	0	0	0	0	0	0	1	0	1	1	0	1	22	12.7	102	214	82.9	10.5	1.5	42	4.47	20	219	11.4	22.8	4	53	150	0	1	0	24	1	64.2	6.75	0.3	3.27103	7
362	2	51	Streptococcus	1	0	1	1	0	0	0	0	0	0	0	0	0	0	1	1	0	0	0	0	17	15.6	127	264	77	12	2.5	65	2.62	139	185	24.8	39.4	4.5	79	156	1	0	0	32	0	214.7	5.56	0.813258	1.81818	4.8
363	2	60		0	0	0	0	0	0	0	0	0	0	0	0	0	0	1	1	0	0	0	0	5	6.8	107	504	72.7	4.9	1.4	65	4.76	20	100	3.7	36.3	2.9	52.5	165	0	1	0	19	0	50.1	4.51	0.099405	0.694444	3.5
364	1	78	eco	1	1	0	0	0	1	1	0	0	0	0	0	0	0	1	1	0	0	0	0	7	8.2	97	343	75.9	6.2	1.3	105	4.84	15	433	20.7	33.7	3.6	65	168	0	0	1	23	0	116	7	0.338192	1.39045	4.76923
365	1	59		0	0	0	1	0	0	0	0	0	0	0	0	1	1	1	1	0	0	0	0	93	17.2	82	290	88.3	15.2	0.9	93	5.15	40	608	29	31.7	14	#NULL!	#NULL!	0	0	1	#NULL!	1	164	6.73	0.565517	5.82376	16.8889
366	1	75	kpn	0	0	0	0	0	0	0	0	0	0	0	0	0	0	1	0	1	0	0	0	5	14.3	104	177	87	12.4	0.9	55	5	20	107	15.8	23	3.4	45	160	0	1	0	18	0	50.1	6.77	0.283051	7.78406	13.7778
367	1	60	kpn	1	1	0	0	0	0	0	0	0	0	0	0	0	0	1	0	0	0	0	0	19	20.5	126	59	85.7	17.6	1.8	67	7.45	62	272	12.4	28.1	3.3	80	173	0	1	0	27	0	133.9	4.14	2.26949	16.5725	9.77778
368	1	36	kpn	0	1	1	1	0	0	0	0	0	0	0	0	0	0	1	0	0	0	0	0	7	4	150	265	81.4	3.3	0.5	43	4.29	35	134	17.4	38.4	2.7	#NULL!	#NULL!	0	1	0	#NULL!	0	50.1	5.39	0.189057	2.49057	6.6
369	2	74	kpn	0	1	0	0	0	1	0	0	0	1	0	0	0	0	1	1	1	0	0	0	19	7.5	107	69	82.6	6.2	0.7	42	4.41	17	125	13.3	23.8	1.9	#NULL!	#NULL!	0	1	0	#NULL!	0	204.9	7.61	2.96956	12.8364	8.85714
370	1	59	kpn	0	1	0	0	1	0	0	0	0	0	0	0	0	0	1	1	0	0	0	0	19	11.2	141	212	91.2	10.2	0.4	79	4.83	26	76	24.6	37	6.2	67	167	0	0	1	24	0	254.3	7.09	1.19953	12.0283	25.5
371	2	89	efm	1	1	0	1	0	1	0	1	0	1	0	0	0	0	1	0	0	0	0	0	44	10.9	133	108	75.1	8.2	1.5	91	13.21	11	237	17.1	27.1	1.8	#NULL!	#NULL!	0	1	0	#NULL!	1	174	6.09	1.61111	5.06173	5.46667
372	1	79	kpn	1	1	0	1	0	1	0	0	0	0	1	0	0	0	1	0	0	0	1	0	#NULL!	20.8	113	204	83	17.3	2.2	51	4.05	54	205	16.7	26.1	11.5	60	165	0	1	0	22	1	238.7	7.4	1.1701	3.85472	7.86364
373	2	61	kpn	0	0	0	0	0	0	0	0	0	0	0	0	0	0	1	0	0	0	0	0	#NULL!	10.4	117	496	79.4	8.3	1.4	61	4.06	20	223	11.7	39.1	4.2	54	155	0	0	1	22	0	65.4	5.28	0.131855	1.19528	5.92857
374	2	71	kpn	1	0	1	0	0	0	0	1	0	0	0	0	0	0	1	0	0	0	1	0	15	11.5	103	471	76.6	8.8	1.8	55	6.14	63	217	12.8	32.4	3.1	54	150	0	1	0	24	0	173.8	6.76	0.369002	1.03798	4.88889
375	1	87	kpn	1	0	0	1	0	1	0	0	0	1	0	0	0	0	1	1	0	0	0	0	27	16.6	120	124	94.6	15.7	0.6	74	6.82	138	104	19.3	30.7	7.9	#NULL!	#NULL!	1	0	0	#NULL!	1	173.3	8.88	1.39758	21.1022	26.1667
376	1	80	Streptococcus，aba	1	0	0	1	0	0	1	0	0	1	1	1	0	0	0	1	0	0	0	0	59	12.6	142	176	91	11.47	0.38	178	14.89	47	106	53.1	26.6	10.8	70	170	0	1	0	24	1	257	9.08	1.46023	17.1501	30.1842
377	1	66		0	0	0	0	0	0	0	0	0	0	0	0	0	0	1	1	0	0	0	0	10	6.1	129	289	68.1	4.2	1.5	66	4.61	14	214	5.5	32.6	1.7	59	170	0	0	1	20	0	50.1	5.94	0.173356	0.968858	2.8
378	2	86		0	1	0	1	0	0	0	0	0	0	0	0	0	0	1	1	0	0	0	0	7	16.3	120	200	91	14.8	0.6	55	6.13	48	186	50.5	40.3	9.4	44	160	1	0	0	17	0	120	6.49	0.6	12.3333	24.6667
[truncated: 1 more columns]
